# Supplementary material for: Low total cholesterol predicts early death in children with hemophagocytic lymphohistiocytosis
Source: Front Pediatr. 2023 Jan 9;10:1006817. doi: 10.3389/fped.2022.1006817 (PMC9869152; doi:10.3389/fped.2022.1006817)
Supplement: Supplementary file 1 [file Table1.xlsx]

## Sheet: raw data
patient_number	date_of_diagnosis	sex(Male=1,Female=0)	age_at_diagnosis(month)	Age<=12months(Yes=1,No=0)	Survival_time_in_30_days	survival_status_of_30_days(0=alive,1=dead,2=lost_to_follow_up)	Survival_time(Follow_up_was_up_to_August_5,2021)	survival_status(Follow_up_was_up_to_August_5,2021)(0=alive,1=dead,2=lost_to_follow_up)	EBV_infection(Yes=1,No=0)	White_blood_cell_count	White_blood_cell_count<=1.0*109/L(Yes =1,No=0)	Absolute_neutrophil_count	Absolute_neutrophil<=0.5*109/L(Yes=1,No=0)	Hemoglobin	Hemoglobin<=80g/L(Yes=1,No=0)	Platelet_count	Platelet_count<=50*109/L(Yes=1,No=0)	Ferritin	Ferritin>=1500ng/mL(Yes=1,No=0)	Total_bilirubin	total_bilirubin>=21.0umol/L(Yes=1,No=0)	Total_Protein	Total_Protein<=44g/L(Yes=1,No=0)	Albumin	Albumin<=30g/L(Yes=1,No=0)	ALT	ALT>=500U/L(Yes=1,No=0)	AST	AST>=550U/L(Yes=1,No=0)	LDH	LDH>=1000U/L(Yes=1,No=0)	GGT	GGT>=380U/L(Yes=1,No=0)	BUN	BUN>=7.14mmol/L(Yes=1,No=0)	Plasma_Creatinine	Plasma_Creatinine>=97umol/L(Yes=1,No=0)	Fibrinogen	Fibrinogen<1g/L(Yes=1,No=0)	PT	PT>=20s(Yes=1,No=0)	TT	TT>=25s(Yes=1,No=0)	APTT	APTT>=47s(Yes=1,No=0)	INR	Abnormal_INR(Yes=1,No=0)	Hemophagocytosis(Yes=1,No=0)	Myoglobin
1	2020-11-21 06:04:39	1	18.3333	0	30	0	97.7468	1	1	1.73	0	0.52	0	85	0	130	0	3955	1	24.9	1	63.3	0	33.4	0	836.5	1	470.7	0	453	0	348	0	5.4	0	24	0	1.64	0	11.6	0	19.2	0	28.6	0	1	0	1
2	2014-07-03 17:34:34	1	84.0333	0	10.7655	1	10.7655	1	1	1.22	0	0.36	1	81	0	21	1	6000	1	77.7	1	41.6	1	21.8	1	504.1	1	2580.2	1	18035.1	1	214.8	0	4.95	0	50.9	0	0.21	1	20.7	0	123.3	1	84	1	1.77	1	1	22.72
3	2020-09-07 08:48:08	0	23	0	30	0	315.633	0	0	0.58	1	0.4	1	104	0	90	0	8842	1	5.7	0	54	0	31.3	0	75.5	0	157.5	0	1084	1	184	0	3.86	0	31	0	1.51	0	10.4	0	20.4	0	29.3	0	0.89	0	1	15.33
4	2017-10-06 12:05:47	0	71.9667	0	30	0	52.932	1	1	1.31	0	0.02	1	67	1	21	1	5218	1	44.2	1	48.5	0	23.8	1	305.9	0	714.1	1	7057	1	87.2	0	2.3	0	35	0	0.57	1	17.6	0	37.5	1	51.5	1	1.51	1	1	13.32
5	2018-08-20 04:15:32	1	30.4	0	30	0	1064.82	0	1	1.41	0	0.52	0	88	0	28	1	1500	1	11.5	0	55.8	0	30	0	55.7	0	36.3	0	435	0	128	0	9.29	1	41.9	0	1.26	0	14.7	0	19.5	0	34.2	0	1.26	1	1	18.74
6	2015-06-11 23:13:40	1	42	0	30	0	2230.03	0	1	0.9	1	0.32	1	80	1	29	1	6000	1	88.4	1	40.9	1	28.4	1	137.7	0	220.4	0	1745	1	232	0	2.77	0	34	0	0.56	1	15.5	0	29.9	1	58.6	1	1.33	1	1
7	2018-10-10 19:19:48	1	75.6667	0	30	0	83.601	1	1	1.32	0	0.74	0	65	1	27	1	14460	1	17.3	0	49.6	0	32.2	0	498.4	0	307	0	1732	1	307	0	7.2	1	22	0	0.5	1	180	1	100	1	240	1	1.14	0	1	11.15
8	2014-12-09 17:59:12	0	67	0	30	0	183.584	2	1	2.75	0	0.76	0	69	1	28	1	258	0	15	0	52.5	0	28.8	1	67	0	400	0	2350	1	56	0	3.69	0	38	0	0.5	1	15.4	0	20.1	0	46.3	0	1.32	1	1	184.9
9	2019-11-12 10:21:12	1	66.1333	0	30	0	615.569	0	1	1.74	0	0.58	0	94	0	52	0	13507	1	4.9	0	59.6	0	34.7	0	248.5	0	511.3	1	2495	1	338	0	3.01	0	33	0	0.88	1	12.5	0	24.7	0	36.1	0	1.08	0	1	13.84
10	2017-12-28 10:06:34	1	72	0	30	0	541.062	2	1	2.69	0	1.35	0	113	0	379	0	3624	1	57.7	1	54.4	0	23.1	1	122.1	0	138.5	0	1525.3	1	213.7	0	2.27	0	41	0	0.79	1	12.3	0	24.3	0	41.5	0	1.06	0	1
11	2018-06-10 00:37:26	0	27.4667	0	15.4172	1	15.4172	1	1	0.71	1	0.04	1	88	0	13	1	1500	1	63.2	1	48.4	0	26	1	212	0	1581.2	1	13407.4	1	270.8	0	6.27	0	78.2	0	0.58	1	18.4	0	81.7	1	66.2	1	1.58	1	1	27.27
12	2019-01-14 09:19:32	0	213.3	0	16.0069	2	16.0069	2	1	2.06	0	0.28	1	105	0	27	1	1344	0	127.8	1	61.4	0	36.2	0	91.7	0	150.1	0	1638	1	108	0	3.8	0	34	0	0.73	1	15.5	0	24.6	0	53.1	1	1.33	1	1
13	2011-12-17	1	15	0	6	1	6	1	0	1.68	0	0.09	1	50	1	48	1	1500	1	62.8	1	49	0	35	0	111	0	300	0	3093	1	460	1	8.77	1	34.4	0	0.45	1	180	1	32	1	240	1			1
14	2017-11-27 00:09:11	0	19.3333	0	30	0	40.3925	1	1	7.07	0	4.38	0	132	0	329	0	4409	1	51.1	1	42	1	21.4	1	263.2	0	946.8	1	2509.8	1	494	1	2.83	0	19.1	0	0.37	1	16.1	0	51.9	1	76.5	1	1.38	1	1	29.46
15	2010-07-26	1	19	0	30	0	4012	0	0	0.56	1	0.26	1	53	1	41	1	1500	1	8.3	0	65	0	37	0	22	0	34	0	605	0	11	0	2.6	0	21.6	0	1.5	0	13	0	20	0	38	0	1.12	0	1
16	2008-12-01	1	73	0	30	0	250.708	1	1	1.72	0	0.2924	1	88	0	20	1	1500	1	58.8	1	28.9	1	24.8	1	95	0	123.4	0	242	0	78	0	3.57	0	40.6	0	2.7	0	13.5	0	17	0	42.6	0	1.47	1	1
17	2018-09-06 19:59:00	1	139.767	0	30	0	899.517	0	0	0.69	1	0.12	1	76	1	37	1	725	0	7.3	0	58.3	0	25.9	1	41.5	0	23	0	421.7	0	186	0	20.26	1	116.8	1	0.7	1	23.3	0	21.4	0	43.3	0	1.25	1	0	23.69
18	2012-09-29 19:56:04	1	25	0	30	0	3215.17	0	1	1.22	0	0.22	1	46	1	12	1	175	0	110.1	1	44.4	0	22.4	1	196	0	543.5	1	3861.9	1	303.6	0	5.6	0	36.2	0	0.8	1	14	0	27	1	53	1	1.2	0	1	28.88
19	2019-04-22 08:44:09	0	147.6	0	30	0	61.0319	1	1	1.44	0	1.02	0	75	1	103	0	829	0	23.2	1	51.6	0	21.7	1	113.6	0	141.8	0	555	0	111.5	0	3	0	35	0	1.5	0	15.4	0	24.6	0	34.2	0	1.32	1	0	5.59
20	2012-09-29 03:57:30	1	15	0	30	0	57.2507	1	1	0.98	1	0.147	1	85	0	10	1	592	0	105.5	1	65	0	34	0	440	0	449	0	689	0	2049.5	1	4.13	0	18	0	0.9	1	14	0	20	0	25	0	1.16	0	1	6.14
21	2006-11-27	1	169	0	14.4117	1	14.4117	1	1	3.2	0	0.736	0	71	1	41	1	1500	1	376.7	1	61.3	0	30.6	0	167	0	291.6	0	904	0	108	0					0.6	1	21.4	0	23.2	0	70.2	1			1
22	2013-12-30 17:18:44	1	188	0	30	0	254.553	1	1	9.32	0	0.62	0	88	0	121	0	6000	1	19	0	84	0	34	0	533	1	627.1	1	3266.1	1	318.7	0	5.2	0	42	0	2.5	0	12.4	0	16.6	0	59.1	1	1.1	0	1	41.38
23	2020-10-28 14:53:16	0	43.5333	0	30	0	100.824	2	1	2.1	0	1.16	0	68	1	79	0	1959	1	16.2	0	64.7	0	36	0	21.3	0	42.5	0	656	0	17.5	0	2.7	0	31	0	2.62	0	12.2	0	16.4	0	36.5	0	1.05	0	1	12.35
24	2016-06-29 22:46:05	0	20	0	30	0	1847.05	0	1	0.51	1	0.04	1	67	1	25	1	1500	1	48.2	1	50	0	30.6	0	360.5	0	456.8	0	1598.4	1	491.3	1	4.43	0	22.8	0	0.79	1	11.7	0	53.6	1	46.2	0	1.01	0	1	25.81
25	2010-03-26	1	30	0	30	0	292.398	2	1	0.43	1	0.1075	1	54	1	43	1	1500	1	56.5	1	45	0	29.8	1	248	0	728	1	4709.2	1	614	1	5.1	0	19.6	0	0.6	1	25	1	29	1	70	1	1.59	1	1
26	2015-01-19 18:00:05	0	18	0	30	0	2373.25	0	1	1.15	0	0.99	0	88	0	102	0	1240	0	33.5	1	43	1	36	0	1153.5	1	1118	1	4308.5	1	340.6	0	2.89	0	20	0	0.51	1	14.9	0	31.4	1	36	0	1.24	1	1	16.42
27	2017-08-25 10:52:40	0	51.7333	0	30	0	43.5305	1	1	1.99	0	0.4	1	71	1	52	0	527	0	11.3	0	55.7	0	29.1	1	93.7	0	244.8	0	516	0	218	0	6.4	0	28.9	0	1.61	0	15.6	0	28.1	1	52.7	1	1.34	1	1	12.51
28	2019-11-25 12:56:43	1	12.9	0	30	0	603.461	0	1	1.51	0	0.63	0	89	0	37	1	2793	1	33.5	1	56.7	0	35	0	227.4	0	511.9	1	2947	1	703.7	1	2.8	0	38	0	0.5	1	12.8	0	51.4	1	35.1	0	1.11	0	1	30.37
29	2014-10-19 21:26:37	0	52.6	0	30	0	385.445	2	1	1.95	0	1.46	0	78	1	32	1	897	0	167.8	1	44	1	22.2	1	131.6	0	294.2	0	1551.3	1	374.7	0	4.54	0	40	0	0.73	1	14.6	0	27.9	1	40.9	0	1.26	1	1	31.34
30	2014-06-27 18:36:14	0	25	0	30	0	2580.22	0	1	1.23	0	0.66	0	61	1	17	1	754	0	12.9	0	62.4	0	35	0	158.9	0	135.8	0	574.3	0	84.1	0	5.73	0	20	0	2.88	0	11.2	0	20.6	0	33.5	0	0.97	0	0	13.91
31	2017-06-02 02:57:15	0	69.1	0	9.34906	1	9.34906	1	1	1.79	0	1.75	0	107	0	35	1	1500	1	160.2	1	46.9	0	25.3	1	184.9	0	871.1	1	6266	1	106	0	14.8	1	46	0	0.76	1	15	0	41.6	1	36.8	0	1.29	1	1	9.37
32	2017-08-25 16:22:33	1	85	0	30	0	1425.32	0	1	0.71	1	0.3	1	74	1	62	0	658	0	155.8	1	47.3	0	32.1	0	174.7	0	425	0	1579	1	242	0	3.87	0	39.3	0	0.57	1	14.3	0	30.7	1	43.7	0	1.23	1	1	34.73
33	2011-04-21	0	9	1	30	0	51.3846	2	0	1.1	0	0.022	1	85	0	65	0	3000	1	15.2	0	59	0	40.6	0	943	1	983	1	2611.6	1	742	1	2.08	0	22.3	0	1.1	0	10	0	23	0	25	0	0.95	0	1
34	2012-09-13 13:21:11	1	31	0	30	0	3232.44	0	0	0.87	1	0.4263	1	92	0	14	1	6000	1	64.3	1	51	0	34.3	0	107.1	0	1901.1	1	1543.5	1	130	0	2.79	0	42.2	0	0.53	1	14	0	30	1	120	1	1.16	0	1	9.26
35	2013-04-29 12:30:04	0	15.4	0	30	0	3004.48	0		2.16	0	1.12	0	97	0	144	0	1500	1	15.4	0	62.1	0	48.2	0	49.3	0	24.2	0	220.6	0	106.1	0	2.97	0	9	0	4.26	0	12.6	0	14.5	0	22.2	0	1.05	0		7.55
36	2015-12-09 21:55:18	0	81	0	30	0	93.5557	1	1	2.82	0	1.41	0	71	1	21	1	1512	1	203.7	1	53.6	0	24.1	1	708.5	1	1533.7	1	2112.8	1	190.5	0	2.96	0	27.3	0	0.5	1	17.1	0	29.6	1	63.8	1	1.47	1	1	16.42
37	2011-07-08	0	72	0	30	0	3666	0	1	1.88	0	0.6204	0	81	0	48	1	3000	1	10.6	0	58	0	39.8	0	80	0	88	0	624	0	51	0	4.51	0	24	0	1.2	0	10	0	20	0	25	0	1	0	1
38	2010-06-06	1	69	0	7.61753	1	7.61753	1	1	2.5	0	0.75	0	104	0	27	1	1500	1	17.4	0	32	1	24	1	84	0	294	0	2308	1	61	0	4.25	0	28.9	0	0.3	1	28	1	44	1	103	1	2.06	1	1
39	2018-10-11 17:36:59	0	93.1	0	30	0	1013.27	0	1	1.12	0	0.54	0	80	1	76	0	31094	1	99	1	49.2	0	27.3	1	153.7	0	518.4	1	2033.8	1	757.1	1	5.7	0	32.3	0	0.68	1	13.3	0	29	1	47.9	1	1.14	0	1	19.14
40	2017-09-14 18:05:23	1	32.5	0	30	0	1404.25	0	1	0.8	1	0.53	0	86	0	31	1	5253	1	70.1	1	53	0	29.9	1	576.5	1	1348.1	1	5599	1	459	1	3.04	0	29.5	0	1.07	0	13.7	0	37.3	1	36.6	0	1.18	0	1	329.76
41	2015-08-02 16:01:47	0	18.8	0	27.3321	2	27.3321	2	1	1.19	0	0.34	1	76	1	45	1	741.6	0	83.6	1	51.2	0	28.6	1	694.7	1	353.8	0	979.9	0	779.5	1	6.99	0	25.1	0	0.73	1	13	0	22.9	0	31.8	0	1.12	0	0	28.21
42	2013-03-21 17:00:45	0	102	0	30	0	1840.61	2	1	2.53	0	0.78	0	103	0	78	0	1500	1	63.2	1	54.1	0	34	0	627	1	1232.2	1	2212.5	1	361.5	0	1.54	0	27	0	0.77	1	11.8	0	36.2	1	43.3	0	0.98	0	1	29.53
43	2017-11-08 10:05:02	0	66.1333	0	30	0	76.8963	2	1	0.97	1	0.15	1	103	0	74	0	23740	1	8.2	0	55	0	33.7	0	46.7	0	184	0	3048	1	28	0	3	0	54	0	0.65	1	12.9	0	25.2	1	30.4	0	1.11	0	1	27.97
44	2006-06-09	0	18	0	30	0	65.6478	2	1	3.5	0	0.875	0	72	1	18	1	1500	1	51	1	37	1	24	1	24	0	37	0	1620	1	715	1	2.4	0	62.3	0	2.4	0	12.3	0	19.2	0	47.8	1			1
45	2019-08-19 18:31:46	0	169.6	0	30	0	269.228	1	1	0.72	1	0.42	1	66	1	14	1	273	0	13.7	0	49.6	0	20	1	33.8	0	19.6	0	286.9	0	47	0	3.6	0	34.1	0	0.52	1	26.6	1	27.6	1	68.9	1	2.27	1	1	18.67
46	2019-09-02 16:17:52	1	40.9	0	30	0	488.861	2	1	0.76	1	0.56	0	108	0	18	1	2888	1	83.9	1	46.1	0	27.7	1	101.6	0	1008.3	1	13449.1	1	142	0	4.1	0	48.1	0	1.66	0	15.3	0	69	1	62.2	1	1.33	1	1	26.77
47	2018-07-26 08:19:44	1	54.3333	0	30	0	198.061	2	0	1.42	0	0.27	1	72	1	15	1	1965	1	21.2	1	43.9	1	22.8	1	220.1	0	242.3	0	608.8	0	326.6	0	2.45	0	22	0	1.63	0	14.1	0	19.1	0	53.3	1	1.21	1	1	6.9
48	2018-12-27 13:08:04	1	53.6667	0	30	0	936.453	0	1	1.26	0	0.63	0	107	0	68	0	9187	1	35.1	1	59.1	0	31.1	0	428	0	489.9	0	891.4	0	780.2	1	6.6	0	32.2	0	0.93	1	12.3	0	28.1	1	32.5	0	1.06	0	1	12.52
49	2014-08-21 20:56:42	0	81	0	11.4751	1	11.4751	1	1	2.71	0	0.71	0	77	1	21	1	600	0	55	1	51.5	0	37	0	2200	1	4122	1	327	0	90	0	2.84	0	29.6	0	0.49	1	14.8	0	73.8	1	35.3	0	1.27	1	1	24.11
50	2012-09-19 12:11:39	1	83	0	30	0	3227.49	0	1	1.31	0	0.917	0	73	1	16	1	6000	1	204.1	1	44	1	21.8	1	203.7	0	584.8	1	1345.7	1	1003.8	1	3.39	0	32	0	0.4	1	180	1	38	1	240	1	1.26	1	1	38.37
51	2017-09-20 09:34:55	1	25.4	0	30	0	1399.6	0	1	3.53	0	1.88	0	84	0	92	0	1500	1	4.4	0	54.4	0	28.3	1	836.5	1	319.3	0	2140	1	92	0	1.6	0	19	0	1.96	0	11.7	0	22.6	0	30.4	0	1.01	0	1	6.89
52	2020-12-21 09:35:53	0	48.7667	0	7.451	1	7.451	1	0	1.27	0	0.93	0	68	1	193	0	1597.2	1	64.5	1	50.7	0	25.7	1	424	0	2543.8	1	16788	1	284.1	0	7.57	1	96.3	0	1.29	0	18.9	0	37	1	64.4	1	1.71	1	1	85.19
53	2016-03-04 13:00:07	1	34.9667	0	30	0	578.932	2	1	4.41	0	0.57	0	90	0	55	0	5841	1	13.8	0	61.3	0	27.9	1	74.7	0	110.8	0	1282.8	1	56	0	4.19	0	31.7	0	1.06	0	13.9	0	24.1	0	57.7	1	1.2	0	0	19.72
54	2009-10-03	0	68	0	5.64571	1	5.64571	1	1	0.6	1	0.06	1	49	1	19	1	758	0	41	1	48.3	0	27.9	1	315	0	885	1	2828.8	1	551	1	7.52	1	58.5	0	0.5	1	27.5	1	41.7	1	133.6	1	2.33	1	1
55	2013-09-14 16:11:13	1	70.3667	0	30	0	56	1	0	1.47	0	0.07	1	63	1	26	1	1036	0	7.6	0	47.4	0	23.9	1	836.5	1	72.8	0	741.2	0	92.9	0	6.77	0	49.6	0	1.03	0	93.1	1	32.8	1	36.1	0	7.7	1	0	13.43
56	2018-09-02 10:55:02	1	61.7	0	30	0	47.2112	1	1	2.9	0	0.9	0	74	1	39	1	661	0	32	1	48.1	0	25.3	1	504.1	1	161.4	0	514	0	292	0	4.1	0	32	0	2.46	0	13.4	0	21.3	0	56.7	1	1.15	0	0	21.94
57	2015-04-02 02:24:57	0	21	0	30	0	2300.9	0	1	0.95	1	0.34	1	82	0	12	1	2979	1	127.7	1	43.3	1	24	1	83.8	0	219.7	0	2148.4	1	213.6	0	6.34	0	24.1	0	0.57	1	17.1	0	43.9	1	47.8	1	1.47	1	1	12.03
58	2019-05-27 12:18:15	1	111.233	0	30	0	168.156	1	1	2.14	0	1.41	0	114	0	123	0	3541	1	10.1	0	60.2	0	40.9	0	59.9	0	119.7	0	517	0	25	0	4.6	0	60	0	1.87	0	12.8	0	18.5	0	34	0	1.1	0	0	18.69
59	2017-08-31 17:36:52	0	60.5333	0	30	0	1418.27	0	1	0.28	1	0.2	1	84	0	11	1	3621	1	42.7	1	63.6	0	33.2	0	359.8	0	199.5	0	660	0	268	0	3.8	0	38	0	1.88	0	11.5	0	18.5	0	48.5	1	0.99	0	0	26.31
60	2019-04-06 18:16:00	1	47.2	0	30	0	206.239	1	1	1.83	0	0.98	0	77	1	46	1	982	0	8.1	0	54.5	0	24.8	1	69.1	0	178.7	0	1250	1	31.4	0	2.7	0	23.6	0	1.13	0	12.8	0	21.6	0	50.1	1	1.1	0	0	3.51
61	2012-02-04 20:04:37	0	44	0	30	0	3455.16	0	1	1.49	0	0.1937	1	67	1	43	1	300	0	9.8	0	37	1	29.4	1	98.9	0	110.3	0	901.2	0	395.8	1	2.74	0	20	0	3.66	0	10	0	20	0	48	1	0.97	0	1
62	2016-05-17 18:19:41	1	36.1667	0	30	0	48.337	1	1	1.63	0	1.24	0	44	1	30	1	1790	1	140.5	1	42.6	1	24	1	267.1	0	268.3	0	662.9	0	609.7	1	6.99	0	21	0	0.62	1	13.5	0	27.6	1	45.9	0	1.16	0	1	18.86
63	2018-02-07 15:32:05	1	60.0333	0	30	0	76.9329	2	1	2.19	0	1.16	0	92	0	254	0	3512	1	7.9	0	57.3	0	24	1	836.5	1	885.5	1	10090.4	1	1250.7	1	2.04	0	37.3	0	1.08	0	11.3	0	86.4	1	40.4	0	0.97	0	1	27.96
64	2012-05-31 22:01:25	1	19	0	30	0	56.473	2	1	0.97	1	0.6693	0	62	1	53	0	1245	0	82.7	1	47	0	28.4	1	257.8	0	526.3	1	3439	1	736.8	1	1.41	0	28.5	0	0.88	1	10	0	27	1	43	0	1.32	1	1
65	2019-06-18 17:48:55	1	41.5	0	9.73537	1	9.73537	1	1	7.9	0	4.41	0	94	0	184	0	1500	1	113.2	1	45.1	0	26.9	1	254.6	0	744.8	1	4589	1	845.4	1	2.77	0	29	0	0.512	1	18.2	0	45.6	1	53.3	1	1.56	1	1	51.59
66	2018-07-30 14:50:41	1	19.3	0	30	0	426.749	2	1	6.29	0	5.61	0	99	0	22	1	742.8	0	47	1	55.3	0	31.1	0	117	0	125.3	0	983	0	410	1	4.2	0	21	0	0.45	1	15.8	0	29.7	1	58	1	1.37	1	0	9.45
67	2017-12-22 09:59:07	0	109.233	0	30	0	942.907	2	1	6.86	0	3.84	0	119	0	332	0	1674	1	159.8	1	52.6	0	31.1	0	836.5	1	804.6	1	421	0	359	0	4.27	0	28	0	2.21	0	12.6	0	20.9	0	52.4	1	1.09	0		10.5
68	2017-06-18 16:20:26	1	92	0	30	0	103.638	2	1	1	1	0.26	1	83	0	44	1	1500	1	124.9	1	44.2	0	28.9	1	169.6	0	222.9	0	1385.4	1	386	1	3.89	0	48.7	0	0.79	1	14.7	0	28.6	1	44.9	0	1.26	1	1	26.25
69	2015-07-01 00:05:40	1	194.4	0	6.37312	1	6.37312	1	1	6.88	0	4.74	0	106	0	28	1	963	0	446	1	52.3	0	31.3	0	387	0	607.4	1	2420.5	1	271.1	0	8.96	1	94.4	0	0.35	1	22.3	0	34.4	1	44.3	0	1.85	1	0	385.76
70	2016-03-04 01:23:42	1	10	1	30	0	36.349	2	1	2.57	0	0.78	0	73	1	26	1	3591	1	74.3	1	82.7	0	43.8	0	127.8	0	668.1	1	4613	1	864	1	3.85	0	25.7	0	0.56	1	12.1	0	28.1	1	33.4	0	1.04	0	0	22.77
71	2008-09-29	0	59	0	30	0	107.43	1	0	2.26	0	0.226	1	84	0	9	1	1500	1	22.9	1	61.1	0	37.2	0	54	0	114	0	431	0	124	0	4.51	0	41.6	0	1.6	0	12.9	0	14.9	0	51.6	1	1.25	1
72	2020-02-16 17:06:47	0	142	0	30	0	521.287	0	1	3.71	0	2.78	0	84	0	68	0	716	0	7.8	0	61.5	0	33	0	454	0	717.8	1	2660.2	1	349.2	0	3.75	0	58.5	0	1.52	0	11.6	0	21.2	0	31.1	0	1	0	1	21.76
73	2016-07-16 09:03:14	0	101.9	0	30	0	1370.59	1	1	1.26	0	0.17	1	53	1	70	0	13693	1	9.9	0	69	0	46	0	170	0	156.2	0	327.1	0	23.5	0	2.92	0	28	0	1.85	0	10.5	0	19.3	0	43.4	0	0.91	0		17.38
74	2014-07-21 00:28:21	1	83	0	30	0	1106.34	2	1	2.28	0	0.49	1	86	0	42	1	311	0	69.4	1	56	0	26.4	1	238.1	0	184.6	0	851	0	1400	1	3.09	0	34.7	0	1.41	0	13.5	0	20.7	0	50.1	1	1.16	0	1	21.94
75	2018-09-16 23:16:13	1	186.767	0	30	0	120.377	2	1	1.54	0	1.06	0	81	0	27	1	1500	1	14.9	0	53.9	0	34.1	0	174.1	0	118.3	0	962	0	351	0	4.3	0	60	0	1.34	0	12.6	0	21	0	37.7	0	1.09	0	1	20.78
76	2011-08-09	1	80	0	1.84633	1	1.84633	1	1	1.29	0	0.86	0	79	1	19	1	1500	1	85.4	1	42	1	23.6	1	33	0	373	0	3002.8	1	205	0	20.01	1	324.7	1	0.8	1	13	0	42	1	41	0	1.95	1	1
77	2019-07-23 21:54:19	0	75.8	0	30	0	729.087	0	1	12.42	0	2.76	0	115	0	297	0	830	0	6	0	77	0	38.4	0	216.5	0	206.8	0	1001.5	1	271	0	1.65	0	38.5	0	1.87	0	11.2	0	21.4	0	34.1	0	0.97	0	1	11.82
78	2015-10-14 13:41:38	0	24.5333	0	30	0	1101.78	2	1	0.93	1	0.41	1	81	0	8	1	229.9	0	185	1	37	1	23.9	1	504.1	1	301.6	0	1127.7	1	739.2	1	5.49	0	25.5	0	1.3	0	16.7	0	19.3	0	71	1	1.43	1	1	25.77
79	2017-06-22 18:24:12	1	88	0	21.2332	1	21.2332	1	1	0.31	1	0.02	1	69	1	58	0	1343	0	190.2	1	34.6	1	26.8	1	288.1	0	685.9	1	1748.1	1	193.6	0	4.8	0	39.4	0	1.13	0	13.6	0	20.7	0	50.6	1	1.17	0	0	4.99
80	2011-12-15 15:00:38	0	15	0	30	0	124.743	2	1	1.24	0	0.19	1	80	1	35	1	3000	1	21.2	1	45	0	29.3	1	86	0	36	0	610.5	0	877	1	1.45	0	17	0	0.82	1	10	0	20	0	25	0	1.11	0	1
81	2014-06-01 10:35:11	0	39.3667	0	7.9884	1	7.9884	1	1	3.08	0	2.82	0	74	1	79	0	1349	0	115	1	49.2	0	22.9	1	1087.4	1	5583.2	1	50267	1	172	0	20.4	1	127.9	1	0.1	1	25	1	180	1	136.5	1	2.14	1	1	23.54
82	2015-12-02 11:23:30	1	11.2667	1	30	0	31	1	1	10.31	0	6.5	0	100	0	38	1	831.2	0	3.4	0	57.6	0	38.3	0	34.1	0	53.6	0	261	0	25.8	0	4.02	0	17	0	1.27	0	12.4	0	25	1	35.1	0	1.07	0	1	23.55
83	2020-08-25 11:40:26	1	36.1333	0	14.2418	1	14.2418	1	0	2.17	0	0.8	0	66	1	12	1	860	0	56.3	1	46	0	19.1	1	141.2	0	350.9	0	430.1	0	186.2	0	2.76	0	17	0	0.5	1	19.2	0	28.2	1	43.5	0	1.68	1	1	43.43
84	2007-06-08	1	154	0	27.4037	2	27.4037	2	1	1.4	0	0.336	1	88	0	47	1	1500	1	131	1	58.8	0	32.9	0	335	0	812	1	1868	1	495	1	5.27	0	61.6	0	0.8	1	17.5	0	23.4	0	46.2	0			1
85	2018-12-27 22:34:45	1	45.2333	0	30	0	77.4286	1	1	1.12	0	0.83	0	90	0	57	0	1247	0	2.6	0	56.9	0	31.6	0	63.8	0	61.3	0	679.9	0	29.3	0	3.84	0	30.8	0	1.87	0	11.6	0	19.5	0	32.2	0	1	0	1	35.27
86	2011-09-18	1	44	0	12.3658	1	12.3658	1	0	1.36	0	1.088	0	95	0	41	1	3000	1	122	1	38	1	24	1	494	0	1935	1	9399	1	68	0	10.14	1	85.3	0	0.6	1	18	0	34	1	93	1	1.57	1	1
87	2020-11-21 02:28:32	1	79.8667	0	10.2847	1	10.2847	1	1	1.09	0	0.03	1	72	1	16	1	16589	1	163.8	1	56.6	0	29.1	1	504.1	1	252.9	0	655.8	0	254	0	2	0	29	0	1.1	0	14.3	0	20	0	38.5	0	1.24	1	1	12
88	2008-01-21	0	45	0	28.6482	1	28.6482	1	1	2.1	0	0.189	1	79	1	20	1	1500	1	5.5	0	65	0	44.6	0	49	0	66.4	0	711	0			3.94	0	19.6	0	0.5	1	12.1	0	18	0	32.1	0			1
89	2010-07-07	0	51	0	7.36137	2	7.36137	2		1.91	0	0.2292	1	87	0	31	1	1363	0	15	0	50	0	40	0	81	0	173	0	1139	1	38	0	3.24	0	18.2	0	0.7	1	10	0	20	0	52	1	1.23	1	1
90	2016-02-14 19:44:39	0	87	0	30	0	65.1773	1	1	2.46	0	1.04	0	76	1	43	1	979	0	10.1	0	37	1	20.6	1	36.4	0	135.2	0	538.8	0	84.2	0	8.86	1	57.3	0	0.8	1	12.6	0	23.8	0	43.1	0	1.09	0	0	30.87
91	2017-01-26 09:57:15	0	77.5	0	30	0	1635.59	0	1	2.79	0	2.4	0	80	1	53	0	6379	1	5.2	0	52.6	0	28.3	1	149.7	0	88.6	0	1367.3	1	63	0	4.18	0	28	0	0.84	1	11.4	0	21.6	0	35	0	0.98	0	1
92	2020-05-14 11:22:18	1	123.833	0	30	0	129.819	2	1	3.19	0	2.2	0	88	0	38	1	1047	0	6.7	0	53.2	0	31.3	0	12.7	0	33.5	0	675	0	7	0	3.6	0	49	0	1.87	0	12.6	0	19.1	0	32.7	0	1.09	0	1
93	2011-05-23	1	11	1	27.875	1	27.875	1	0	1.87	0	0.43	1	92	0	8	1	1500	1	25	1	39	1	27	1	133	0	166	0	680	0	387	1	3.82	0	30	0	0.4	1	15	0	24	0	55	1	1.96	1	1
94	2013-03-01 12:51:29	1	40	0	9.22951	1	9.22951	1	1	0.67	1	0.08	1	66	1	31	1	4500	1	98.2	1	54	0	30.4	0	277.8	0	823	1	2068.2	1	355.4	0	9.46	1	24	0	0.37	1	180	1	100	1	240	1	1.11	0	1	10.87
95	2015-07-22 03:29:48	0	64	0	30	0	804.791	2	1	1.27	0	1.2	0	88	0	59	0	4520	1	32.9	1	59.4	0	34.5	0	124.5	0	269	0	1400.4	1	467.3	1	2.93	0	23	0	1.8	0	12.3	0	19.9	0	39.8	0	1.02	0	1	26.15
96	2016-06-14 01:25:34	0	57	0	30	0	1863.94	0	1	1.42	0	0.38	1	62	1	15	1	2270	1	89.1	1	48	0	23	1	124.3	0	180.5	0	1082.9	1	726.5	1	2.7	0	45	0	1.11	0	19	0	78	1	61.1	1	1.63	1	1	37.43
97	2007-12-21	1	16	0	19.7181	1	19.7181	1	1	3.08	0	0.0924	1	116	0	4	1	804	0	32	1	63.1	0	20.1	1	32	0	17.2	0	146	0							4.3	0	14.4	0	15.3	0	82.8	1			1
98	2018-07-18 12:10:07	0	68.5	0	7.90222	1	7.90222	1	1	0.9	1	0.61	0	45	1	24	1	1107	0	68.1	1	44.8	0	21.5	1	339.8	0	2095.2	1	10486.5	1	154.5	0	4.91	0	43.3	0	0.7	1	15.1	0	64.9	1	56	1	1.3	1	1	377.54
99	2018-10-15 19:18:45	0	56.1333	0	30	0	1010.2	0	1	2.55	0	1.24	0	96	0	22	1	64509	1	118.5	1	44.4	0	23.3	1	230.1	0	702.9	1	2510.7	1	555.7	1	2.6	0	23	0	0.92	1	12.2	0	28.4	1	36.1	0	1.05	0	1	23.61
100	2006-12-28	0	31	0	15.6174	2	15.6174	2	1	1.9	0	0.418	1	48	1	4	1	1500	1	6.9	0	44.5	0	26.7	1	147	0	226	0	1235	1			5.2	0	64.4	0	0.5	1	25	1	25	1	56.3	1			1
101	2010-07-15	0	60	0	13.3588	2	13.3588	2	1	2.99	0	0.897	0	82	0	93	0	1500	1	105.1	1	65	0	40	0	457	0	958	1	3126	1	544	1	1.93	0	23.5	0	0.6	1	20	0	35	1	58	1	1.78	1	1
102	2012-07-21 22:04:33	1	29	0	30	0	228.433	2	1	0.26	1	0.078	1	78	1	23	1	6000	1	50.6	1	54	0	39	0	110	0	215	0	2703	1	441.1	1	2.3	0	26	0	0.28	1	180	1	37	1	240	1	1.09	0	1	8.7
103	2011-05-17	1	55	0	9.42387	1	9.42387	1	0	1.2	0	0.024	1	73	1	27	1	3000	1	11.8	0	36	1	21.3	1	25	0	106	0	1024.7	1	29	0	3.32	0	21	0	1.5	0	14	0	20	0	40	0	1.23	1	1
104	2010-07-01	0	26	0	30	0	37.3741	2	0	0.27	1	0.15	1	72	1	26	1	1500	1	42.7	1	49	0	33.4	0	356	0	210	0	780.6	0	421	1	5.4	0	24.8	0	1.2	0	10	0	20	0	39	0	0.99	0	1
105	2017-01-25 18:46:50	1	89	0	17.5739	2	17.5739	2	1	4.58	0	0.73	0	92	0	45	1	1042	0	30.4	1	53.9	0	31.1	0	180.8	0	281.7	0	600.7	0	1108.8	1	3.5	0	27.6	0	1.03	0	10.8	0	19.7	0	27.5	0	0.93	0	1	12.54
106	2014-01-18 13:06:38	1	14	0	30	0	584.914	2	1	1.75	0	0.07	1	69	1	32	1	834.3	0	41.7	1	56.1	0	36	0	359.3	0	616.6	1	3505.7	1	713.7	1	5.03	0	20	0	1.03	0	11.9	0	21.7	0	47.9	1	0.99	0		15310
107	2020-05-25 11:57:32	1	42.6	0	30	0	422.502	0	1	11.9	0	6.43	0	69	1	292	0	634	0	5	0	74.8	0	43.4	0	49.7	0	44.7	0	265	0	38	0	4.8	0	26	0	0.58	1	13.9	0	26.2	1	32.8	0	1.2	0	1	18.3
108	2017-07-03 20:51:01	1	162.067	0	10.6465	1	10.6465	1	1	0.31	1	0.07	1	93	0	9	1	1500	1	181.3	1	42.4	1	19.4	1	504.1	1	947.9	1	1108.2	1	100	0	6.5	0	39.9	0	0.5	1	22.7	0	39.6	1	62.5	1	1.94	1	1	75.01
109	2020-05-09 20:39:32	0	16.6667	0	30	0	436.139	0	1	3.68	0	1.02	0	81	0	126	0	931	0	14	0	67.9	0	38.1	0	489.8	0	55.6	0	457.6	0	13.8	0	3.3	0	19.2	0	2.2	0	12.3	0	16.4	0	34	0	1.06	0	1	25.64
110	2017-07-31 11:20:31	1	33.6	0	30	0	1451.53	0	1	5.35	0	4.32	0	97	0	112	0			4.1	0	63.1	0	35.1	0	55.7	0	236.4	0	2103	1	172	0	3.8	0	28	0	1.92	0	12.1	0	20.2	0	29.8	0	1.04	0	1	10
111	2015-02-23 03:09:49	0	36	0	30	0	46.1469	1	1	2.94	0	0.15	1	82	0	21	1	895.1	0	9.4	0	58.6	0	27.7	1	33	0	76	0	281.8	0	17.7	0	8.85	1	34	0	2.58	0	22.4	0	17.8	0	52.1	1	1.92	1	0	18.82
112	2015-05-15 17:35:47	1	23	0	30	0	2259.27	0	1	0.4	1	0.3	1	70	1	8	1	2179	1	19.4	0	49.7	0	26.9	1	207	0	680.8	1	9063	1	138.8	0	6.13	0	24.4	0	0.46	1	15.3	0	59.6	1	20.7	0	1.32	1	1	19.34
113	2012-07-07 21:45:01	1	26	0	30	0	1567.39	2	1	3.52	0	0.8448	0	64	1	38	1	488	0	84.1	1	41	1	25.8	1	2099.5	1	6980	1	8851	1	295	0	4.6	0	27.4	0	0.69	1	20	0	62	1	60	1	1.72	1	1	19.56
114	2008-10-29	0	11	1	30	0	64.0264	1		4.59	0	1.377	0	74	1	65	0	1500	1	24.3	1	56.2	0	30.6	0	469	0	400.1	0	1395	1	825	1					0.8	1	15.1	0	24.5	0	43.1	0			1
115	2015-08-04 18:24:17	1	42.1667	0	8.16252	1	8.16252	1	1	1.27	0	0.22	1	85	0	10	1	3000	1	178.1	1	41.4	1	20.9	1	248	0	2915.6	1	10790.7	1	883.5	1	9.99	1	43.3	0	0.48	1	19.3	0	60.4	1	85.9	1	1.66	1	1	21.19
116	2017-04-07 23:20:41	1	21.6333	0	4.49896	1	4.49896	1	1	0.94	1	0.68	0	85	0	4	1	1500	1	32.8	1	39.8	1	25.3	1	80.6	0	705.7	1	6181	1	662	1	4.4	0	40	0	0.56	1	94.9	1	30.9	1	92.9	1	8.01	1	1	80.87
117	2014-08-18 13:48:50	1	22	0	30	0	1753.66	2	1	3.69	0	1.77	0	81	0	40	1	6000	1	12.2	0	48.7	0	24.4	1	67	0	122	0	89	0	108	0	4.33	0	29.7	0	0.69	1	12.4	0	29.4	1	24.5	0	1.07	0	1
118	2014-02-14 21:09:57	1	32.4333	0	4.74144	1	4.74144	1	1	5.05	0	1.02	0	94	0	38	1	1500	1	18.9	0	61.5	0	32.4	0	504.1	1	558	1	2341.5	1	595.1	1	3.66	0	28.4	0	0.83	1	12.6	0	30	1	34.5	0	1.05	0
119	2019-05-13 00:58:54	1	32.1	0	30	0	800.959	0	1	0.99	1	0.3	1	101	0	29	1	4163	1	21	1	60.6	0	36	0	75.5	0	60.9	0	555.2	0	146.3	0	6.27	0	24.1	0	2.93	0	11.1	0	16.9	0	28.3	0	0.96	0		3
120	2012-11-13 10:43:05	0	12	0	30	0	57.9268	2	0	5.18	0	2.4346	0	48	1	42	1	1500	1	223.7	1	53	0	21.6	1	94	0	196.2	0	758.8	0	24.6	0	4.42	0	24.9	0	0.88	1	26	1	23	0	66	1	3.4	1	0
121	2015-01-05 10:59:22	0	59	0	30	0	2389.54	0	1	1.2	0	0.72	0	92	0	51	0	1500	1	84	1	50.5	0	20.7	1	317.1	0	768.3	1	2069.5	1	513.3	1	4.02	0	34	0	0.88	1	18.4	0	27.4	1	240	1	1.08	0	1	15.29
122	2010-04-26	0	62	0	30	0	4105	0	1	2.76	0	0.55	0	80	1	19	1	1500	1	9.4	0	55	0	36.1	0	33	0	64	0	673.5	0	30	0	6.68	0	25	0	1.5	0	10	0	20	0	40	0	1.09	0	1	39.72
123	2016-11-23 18:03:27	0	3	1	30	0	357.944	1	0	2.36	0	0.2	1	70	1	33	1	314	0	16.8	0	55.8	0	35.3	0	42.4	0	65.3	0	485.5	0	13.8	0	4.8	0	22.9	0	0.88	1	13.8	0	20.1	0	40.6	0	1.19	0	1	20.32
124	2016-03-22 18:25:27	0	23.1333	0	4.94205	1	4.94205	1	1	0.5	1	0.17	1	82	0	27	1	4500	1	64.5	1	37.8	1	18.9	1	302.3	0	1288.7	1	12929.4	1	1098.2	1	3.58	0	37.6	0	0.58	1	15.2	0	79.3	1	36.2	0	1.31	1	1	29.46
125	2013-04-15 01:07:19	1	51	0	30	0	3019.95	0	1	0.97	1	0.1	1	71	1	12	1	842	0	13.2	0	53	0	32.9	0	33	0	59.8	0	727.7	0	61.1	0	6.45	0	33	0	0.86	1	15.5	0	24	0	40	0	1.1	0	1	21.87
126	2018-08-03 08:33:39	1	92.8667	0	30	0	1084.64	0	1	11.59	0	4.36	0	103	0	267	0	688	0	5.7	0	70.6	0	38.9	0	27.4	0	48.7	0	523	0	13	0	3.9	0	39	0	2.69	0	13.2	0	18.7	0	37.1	0	1.14	0		18.74
127	2009-12-31	1	37	0	30	0	53.3944	2	1	1.78	0	0.2314	1	72	1	78	0	1500	1	12.6	0	65.7	0	34.6	0	223	0	385	0	1631.8	1	346	0	4.05	0	21.9	0	1.1	0	13.4	0	25.6	1	39.4	0	1.15	0	1
128	2013-03-28 11:48:29	0	44.9667	0	30	0	687.859	2	1	3.46	0	2.49	0	108	0	132	0	572	0	17.1	0	76.1	0	47.7	0	23.5	0	24.5	0	227.7	0	18	0	3.71	0	19	0	1.33	0	18.1	0	20.8	0	45.9	0	1.25	1	1	15360
129	2018-09-27 20:46:13	0	48.8333	0	30	0	280.437	2	1	2	0	1	0	72	1	66	0	7943	1	7.2	0	63	0	34.2	0	836.5	1	144	0	1071.5	1	102.9	0	2.2	0	61	0	1.96	0	12.8	0	18.3	0	52.8	1	1.1	0	1	20.46
130	2015-07-01 00:11:34	0	37.2667	0	30	0	53.4423	1	1	0.35	1	0.17	1	41	1	10	1	2050	1	12.8	0	51.5	0	35.2	0	504.1	1	449.5	0	1267.5	1	92.3	0	3.62	0	27	0	2.29	0	12.4	0	21.8	0	36	0	1.07	0	0
131	2020-12-28 21:01:59	0	123.967	0	30	0	203.124	0	1	1.64	0	0.62	0	99	0	28	1	1500	1	6.8	0	48.3	0	25.3	1	75.5	0	67.8	0	661	0	72	0	2.27	0	46.2	0	2.23	0	13.9	0	20.8	0	41.3	0	1.22	1	1	16.03
132	2017-04-07 18:10:27	0	47	0	30	0	256.577	2	1	3.53	0	0.86	0	77	1	21	1	815	0	10.3	0	56.3	0	28.3	1	144.8	0	399.1	0	3445.3	1	645.2	1	6.6	0	40.2	0	0.41	1	13.8	0	32.5	1	57.8	1	1.19	0	1	75.99
133	2008-09-30	1	26	0	30	0	35.4223	2	1	1.86	0	0.2976	1	92	0	17	1	1500	1	203	1	42.9	1	27.5	1	412	0	1109	1	1645	1									13.9	0	23.9	0	26.8	0			1
134	2020-10-19 11:39:17	1	197.867	0	30	0	290	0	1	12.89	0	10.83	0	134	0	228	0	662	0	7.1	0	58.7	0	34.6	0	143	0	45	0	322	0	37	0	6.8	0	77	0	1.53	0	13.2	0	22.7	0	35.6	0	1.14	0	0	41.7
135	2020-10-22 12:36:20	0	75	0	30	0	270.475	0	1	2.67	0	1.55	0	73	1	46	1	4066	1	5.6	0	53	0	33.2	0	31.1	0	31.6	0	463	0	32	0	5.17	0	29	0	2.53	0	12.3	0	15.4	0	36.4	0	1.06	0	1	22.45
136	2008-04-28 10:16:38	0	164.633	0	30	0	4832.57	0	1	0.99	1	0.85	0	44	1	2	1	1500	1	22.8	1	40	1	21.5	1	72.1	0	16.6	0	329.1	0	148.7	0	2.3	0	20	0	0.6	1	11.2	0	25.4	1	30.7	0	0.97	0		5.9
137	2011-03-27	1	39	0	30	0	32.406	2	1	2.65	0	1.11	0	75	1	21	1	1500	1	148.5	1	44	1	29.7	1	473	0	629	1	1850.2	1	553	1	2.72	0	39	0	1.7	0	10	0	20	0	25	0	1.61	1	1
138	2011-09-08 11:51:50	0	52	0	30	0	1774.8	1	1	1.99	0	0.42	1	82	0	22	1	661	0	57.4	1	46	0	21.5	1	109.229	0	229.7	0	6368	1	640.1	1	2.15	0	32	0	0.4	1	14	0	33	1	51	1	1.03	0	1	10.23
139	2007-12-08	1	42	0	30	0	285.347	2		4.6	0	4.508	0	90	0	39	1	1500	1	1.8	0	60.1	0	38.8	0	75	0	91.8	0	829	0							1.6	0	12.4	0	18.8	0	32	0			1
140	2012-08-06 19:01:28	0	62	0	30	0	746.566	2	1	1.2	0	0.516	0	97	0	30	1	309	0	29.8	1	56	0	40	0	360	0	533	1	1411	1	438.5	1	2.99	0	28.4	0	0.61	1	10	0	20	0	25	0	1.43	1	1	4.06
141	2019-04-30 09:26:57	1	31.4667	0	30	0	811.606	0	1	8.72	0	1.74	0	85	0	122	0	7325	1	15.2	0	59	0	35.2	0	836.5	1	698.9	1	4022	1	294	0	5.51	0	17	0	0.83	1	12	0	23.6	0	29.6	0	1.03	0	1
142	2012-02-25 10:20:01	1	143	0	19.2566	1	19.2566	1	0	2.08	0	1.2064	0	43	1	18	1	1500	1	161.8	1	48	0	30	0	119	0	92	0	35	0	118.2	0	3.08	0	213	1	0.28	1	37	1	180	1	107	1	1.06	0	1
143	2016-03-18 12:01:08	1	38	0	30	0	163.792	2	1	1.06	0	0.25	1	78	1	18	1	4500	1	67.7	1	39.7	1	23.3	1	116.5	0	249.9	0	3573.2	1	740.4	1	4.27	0	26.3	0	0.5	1	17.5	0	75.6	1	59.5	1	1.5	1	1	48.23
144	2011-08-18	1	66	0	23.3767	2	23.3767	2	1	0.72	1	0.25	1	83	0	23	1	3000	1	42.2	1	38	1	23.2	1	32	0	118	0	931.5	0	393	1	5.52	0	44.5	0	0.6	1	13	0	30	1	40	0	1.08	0	1
145	2012-02-19 14:15:39	1	55	0	30	0	804	1	1	0.87	1	0.0435	1	60	1	5	1	1500	1	15	0	49	0	27	1	20	0	81	0	943	0	183	0	2.6	0	32	0	0.9	1	18	0	20	0	44	0	1.37	1	1
146	2016-01-26	1	84.9667	0	30	0	2003.62	0	1	2.88	0	1.67	0	91	0	315	0	863	0	32.1	1	69.9	0	39.7	0	205.6	0	74.3	0	860	0	280	0	5	0	33	0	0.52	1	15.3	0	34.6	1	29.6	0	1.32	1	0	8.23
147	2019-08-13 02:31:28	1	20	0	30	0	74.7807	1	1	3.17	0	0.7608	0	60	1	36	1	2214	1	41	1	47	0	32	0	148	0	186	0	1439	1	113	0	3.6	0	41	0	0.8	1	16	0	24	0	42	0	1.19	0	1	9.2
148	2013-07-02 17:10:47	1	77	0	30	0	2941.28	0	1	0.91	1	0.12	1	86	0	46	1	1500	1	108.4	1	38.8	1	18.9	1	220.7	0	672.3	1	2801	1	472.5	1	6.37	0	63.7	0	0.35	1	16.5	0	41.4	1	38.5	0	1.37	1	0	49.15
149	2013-10-12	0	71	0	30	0	71	2	1	1.76	0	1	0	71	1	43	1	6000	1	221.7	1	46.8	0	29.6	1	774.9	1	2559.3	1	3969.3	1	231.4	0	3.91	0	108	1	0.43	1	67.8	1	35.6	1	43.9	0	1.21	1	1	66.82
150	2017-02-09 22:39:12	0	51	0	30	0	151.436	1	1	2.55	0	0.51	0	85	0	60	0	844	0	10.8	0	77.4	0	37.9	0	226.7	0	278.1	0	406.8	0	360	0	3.6	0	25.5	0	0.83	1	13.3	0	23.7	0	27.9	0	1.14	0	1	10.97
151	2019-10-08 17:03:50	0	14.2	0	30	0	151.127	2	1	2.61	0	0.55	0	79	1	17	1	22734	1	19.9	0	46.5	0	22.1	1	836.5	1	646.2	1	984.3	0	1053.9	1	5.35	0	20.5	0	0.69	1	13.3	0	42.7	1	39.8	0	1.15	0	1	3.72
152	2009-07-02	1	28	0	6.40355	1	6.40355	1	1	3.38	0	0.47	1	53	1	62	0	1500	1	54.9	1	54.9	0	28.7	1	142	0	229	0	1283	1	1037.9	1	6.75	0	38.2	0	0.9	1	11.5	0	22.1	0	27.8	0	0.99	0	1
153	2020-03-23 06:06:56	1	24.7667	0	30	0	485.745	0	1	1.27	0	0.32	1	92	0	47	1	2739	1	4.9	0	49.7	0	34	0	37.8	0	53.3	0	720	0	45	0	7.3	1	23	0	1.18	0	11.5	0	20.8	0	32.8	0	0.99	0	1	10.22
154	2010-07-02	0	33	0	30	0	39	1	1	1.62	0	0.53	0	81	0	195	0	3000	1	42.3	1	48	0	32.5	0	166	0	454	0	1640.8	1	657	1	1.85	0	21.2	0	0.7	1	10	0	20	0	41	0	1.01	0	1
155	2016-12-05 13:02:32	0	49	0	30	0	1689.46	0	1	0.31	1	0.06	1	66	1	27	1	4279	1	8.5	0	61.5	0	30.3	0	78.5	0	88.4	0	628.1	0	136.8	0	3.7	0	35.3	0	1.7	0	10.5	0	16.4	0	23.6	0	0.91	0	1	11.5
156	2014-10-16 18:08:29	0	67	0	30	0	2470.24	0	1	0.82	1	0.33	1	84	0	14	1	495	0	108.9	1	42.4	1	23.1	1	250	0	500	1	2350	1	76	0	1.98	0	32	0	0.87	1	13	0	25	1	42.9	0	1.12	0	1	30.14
157	2011-02-13	0	48	0	30	0	3812	0	1	0.91	1	0.455	1	70	1	61	0	3000	1	74.1	1	46	0	31	0	477	0	537	1	1615	1	800	1	2.65	0	23	0	0.4	1	18	0	30	1	40	0	1.53	1	1
158	2017-01-27 00:35:13	0	37	0	30	0	147.302	2	1	3.49	0	1.46	0	67	1	23	1	1500	1	150.2	1	49.4	0	29.3	1	298	0	613.6	1	2753.3	1	467.7	1	2.18	0	29.3	0	0.5	1	12.9	0	29.4	1	33	0	1.11	0	0	17.11
159	2019-10-10 09:32:23	1	69.7333	0	30	0	650.603	0	1	6.3	0	5.94	0	96	0	266	0	8262	1	278.9	1	60.6	0	34.3	0	47.5	0	33.5	0	313.4	0	47.2	0	3.8	0	34.3	0	1.88	0	16.9	0	23.8	0	85.4	1	1.4	1	1	30150
160	2019-06-30 16:07:43	1	49.9667	0	30	0	491.89	2	1	1.79	0	1.38	0	88	0	99	0	19531	1	130.2	1	42.9	1	20.2	1	836.5	1	10435.3	1	10945.9	1	203	0	3.47	0	34.8	0	0.5	1	22.9	0	63.6	1	110	1	1.96	1	1	27.21
161	2019-11-29 02:31:15	1	78.2333	0	30	0	600.895	0	1	1.67	0	0.92	0	93	0	89	0	4993	1	10.1	0	57.8	0	33.2	0	504.1	1	133	0	1515.9	1	180	0	3.35	0	45.4	0	1.48	0	12.5	0	22.5	0	29.9	0	1.08	0	1	14.89
162	2011-04-19	0	41	0	30	0	3747	0	1	5.43	0	0.05	1	81	0	34	1	1500	1	127.4	1	43	1	30.4	0	131	0	333	0	1410.1	1	100	0	5.24	0	25.8	0	0.7	1	21	0	37	1	16	0	1.8	1	1
163	2007-09-06	0	53	0	17.3903	2	17.3903	2	1	1.9	0	0.912	0	73	1	34	1	1500	1	6.9	0	53.8	0	26.8	1	185	0	232	0	798	0	251	0	2.15	0	35.3	0	0.9	1	17.6	0	22.7	0	51.4	1			1
164	2020-04-07 18:39:33	0	35.9333	0	30	0	470.223	0	1	3.15	0	0.32	1	93	0	27	1	1043	0	4.6	0	51.1	0	32.9	0	205.5	0	274.6	0	1365	1	92	0	6.9	0	30	0	0.83	1	13.1	0	22.3	0	34.2	0	1.13	0	1	528.64
165	2019-12-16 19:11:19	0	2.36667	1	30	0	583.2	0	1	3.71	0	1.86	0	99	0	473	0	2521	1	2.7	0	51	0	30.7	0	630.2	1	354.9	0	300.1	0	163	0	1.54	0	21.7	0	1.93	0	11.7	0	18.5	0	28.9	0	1.01	0		8.64
166	2019-08-29	1	61.0667	0	30	0	693	0	1	1.69	0	0.97	0	75	1	28	1	22060	1	192	1	41.2	1	25.7	1	1275.5	1	9057.1	1	15771	1	390	1	2.95	0	87	0	1.12	0	21.1	0	41.6	1	78.1	1	1.86	1	1	26.87
167	2019-01-10 12:20:34	1	56.0667	0	30	0	923.486	0	1	3.9	0	1.95	0	106	0	32	1	27170	1	20.3	0	55.1	0	30.8	0	674.8	1	523.1	1	2493.9	1	644.4	1	4.1	0	38	0	2.24	0	12.8	0	22.6	0	34.1	0	1.1	0	0	12.3
168	2018-08-21 19:23:24	1	47.4333	0	30	0	1065.19	0	1	7.11	0	0.4	1	96	0	145	0	29676	1	38.8	1	57.9	0	30.9	0	110.8	0	1385.3	1	15633	1	474	1	1.9	0	33.4	0	0.5	1	18.9	0	60.6	1	68	1	1.62	1	1	20.95
169	2017-06-10 16:19:32	1	56	0	30	0	1502.32	0	1	1.26	0	1.23	0	90	0	70	0	549	0	87.7	1	52.9	0	28	1	201.9	0	254.3	0	2180	1	301	0	5.7	0	39	0	0.72	1	14.9	0	30.9	1	53.6	1	1.28	1	1	13.44
170	2017-10-19 13:28:31	0	44.4	0	30	0	100.841	2	1	2.26	0	0.45	1	82	0	49	1	1482	0	60	1	49.4	0	29.9	1	94.6	0	423.4	0	5387	1	457	1	2.2	0	27	0	0.86	1	13.8	0	27.8	1	59.3	1	1.19	0	1	18.33
171	2020-11-28 19:36:00	0	26.9667	0	30	0	235.183	0	1	0.18	1	0.01	1	82	0	16	1	2275	1	13.3	0	57.9	0	28.7	1	836.5	1	49.9	0	480.3	0	280.1	0	5.7	0	28.7	0	1.35	0	16.1	0	67.5	1	58.4	1	1.21	1	1	57.87
172	2019-12-15 14:58:58	1	176.3	0	30	0	598.376	0	1	3.11	0	1.34	0	121	0	152	0	63	0	6.7	0	68.9	0	41.7	0	75.5	0	176.4	0	471	0	20.5	0	3.9	0	41	0	2.25	0	11.7	0	17.6	0	31.7	0	1.01	0	0	110.47
173	2014-07-14 04:21:41	1	42	0	30	0	2562.82	0	1	0.85	1	0.2	1	78	1	15	1	311	0	7	0	55.4	0	25	1	305.9	0	377.8	0	2114.5	1	516.2	1	4.43	0	26.8	0	1.29	0	13.9	0	36.2	1	47.9	1	1.2	0	1	17.59
174	2012-10-26 08:46:29	0	45	0	14.3719	1	14.3719	1	1	2.48	0	0.14	1	71	1	35	1	1500	1	40.8	1	40.5	1	30.7	0	413.7	0	490.1	0	1431.2	1	554.4	1	6.14	0	54.6	0	1.7	0	10	0	20	0	25	0	2.05	1	1	13.06
175	2020-11-10 21:23:37	1	171.167	0	30	0	253.109	0	1	17.85	0	6.25	0	109	0	133	0	1414	0	157.7	1	70.4	0	29.5	1	111	0	176.2	0	799.2	0	523.8	1	5.29	0	82	0	0.92	1	14.4	0	26	1	41.3	0	1.25	1	1	34.86
176	2007-03-01	1	144	0	30	0	37.3972	1	1	1.1	0	0.286	1	50	1	9	1	1500	1	145	1	69.3	0	35.2	0	967	1	885	1	2118	1			9.1	1	47.8	0	0.5	1	17.8	0	26.5	1	47	1			1
177	2016-01-12 09:50:23	0	42	0	30	0	2017.59	0	1	3.07	0	0.77	0	96	0	23	1	534	0	53.8	1	41.4	1	33.3	0	167.3	0	245.1	0	1996.5	1	228.6	0	4.5	0	32	0	1.36	0	15.1	0	20.1	0	73.1	1	1.3	1	1	38.85
178	2019-10-07 06:48:21	1	25.8667	0	30	0	653.716	0	1	1.45	0	0.26	1	102	0	55	0	1990	1	77.4	1	48	0	23.7	1	406	0	628.8	1	2608	1	645	1	3.5	0	29	0	0.5	1	18.3	0	61.3	1	60.2	1	1.21	1	1	6.42
179	2017-12-22 18:31:24	1	18.6333	0	11.1608	1	11.1608	1	1	0.34	1	0.21	1	76	1	34	1	7500	1	34.1	1	50.8	0	24.9	1	836.5	1	460.7	0	2264	1	592.1	1	3.82	0	29.4	0	0.4	1	17.5	0	33.2	1	74.3	1	1.5	1	1	17.57
180	2013-10-08 20:03:00	1	15	0	6.65574	1	6.65574	1	1	8.01	0	1.44	0	59	1	45	1	1500	1	86.4	1	61.8	0	26.4	1	809.6	1	2300.5	1	14652.6	1	1017.2	1	5.08	0	38	0	0.38	1	17.1	0	44.8	1	50.7	1	1.42	1	1	15.92
181	2019-04-24 00:28:11	0	14.7333	0	18.2814	1	18.2814	1	1	2.86	0	0.02	1	82	0	45	1	7272	1	125.8	1	40.1	1	20.4	1	2385.7	1	4897.3	1	10342	1	399.7	1	6.83	0	38.9	0	0.79	1	14.7	0	51.3	1	52.7	1	1.26	1	1	22.97
182	2017-05-03 09:10:02	1	13.7667	0	30	0	1538.62	0	1	3.79	0	2.51	0	85	0	60	0	870	0	7.4	0	62.2	0	41.1	0	46.6	0	105.8	0	1141	1	123	0	1.9	0	24	0	0.84	1	11.4	0	22.8	0	24.9	0	0.98	0	1
183	2015-12-04 11:09:12	0	18	0	30	0	139.125	1	0	1.29	0	0.45	1	71	1	15	1	1500	1	32	1	44.7	0	27	1	347	0	450	0	2547	1	874	1	5.95	0	43	0	1.07	0	12.9	0	30.7	1	54.9	1	1.11	0	1	32
184	2016-02-29 12:53:47	0	13	0	30	0	246.85	1	1	0.55	1	0.22	1	60	1	20	1	1939	1	48.7	1	52.5	0	28.6	1	458.8	0	497	0	1088	1	920.7	1	2.5	0	20	0	0.97	1	12.3	0	29.7	1	32.3	0	1.06	0	1	14.65
185	2017-03-14 18:13:47	0	26	0	30	0	1590.24	0	1	1.06	0	0.19	1	71	1	22	1	6014	1	69	1	51.6	0	30.3	0	783.4	1	763.9	1	2129.5	1	404.5	1	2.52	0	25	0	0.69	1	15.5	0	26.2	1	38.5	0	1.33	1	1	16.78
186	2018-04-26 09:53:23	1	21.1	0	30	0	1182.59	0	1	2.34	0	0.28	1	105	0	56	0	1603	1	8.8	0	56.5	0	34.6	0	1019.8	1	2420.3	1	12465	1	496	1	4.99	0	29	0	0.5	1	13.5	0	27	1	28.3	0	1.16	0	1	15.72
187	2015-01-10 17:05:24	1	22	0	17.6691	1	17.6691	1	1	4.51	0	0.18	1	81	0	60	0	944	0	65.9	1	64	0	25.9	1	37.9	0	413.1	0	607.7	0	632	1	1.97	0	19.9	0	0.74	1	14	0	21.8	0	39.6	0	1.2	0	1
188	2019-09-30 21:44:16	0	56.9	0	30	0	660.094	0	0	2.64	0	1.69	0	100	0	106	0	308	0	4.7	0	80.9	0	42.6	0	836.5	1	1442.8	1	206.9	0	278.7	0	3.87	0	43.8	0	1.71	0	9.3	0	21.4	0	24	0	0.79	1		8.69
189	2013-09-22 16:49:56	1	22	0	30	0	81.5699	2	1	2.68	0	1.47	0	95	0	122	0	353	0	56.7	1	55.8	0	34.7	0	167.2	0	1279.4	1	14234	1	600.2	1	4.32	0	31.9	0	0.53	1	48.6	1	63.4	1	38	0	4.07	1	1	172.69
190	2019-12-09 09:21:36	1	21.1333	0	30	0	590.61	0	1	1.77	0	1.17	0	82	0	101	0	4704	1	3.8	0	52.9	0	33	0	707.8	1	926.8	1	1881.9	1	35.3	0	4.01	0	31.8	0	0.72	1	13.7	0	26.5	1	37.8	0	1.19	0	1	66.66
191	2016-01-12 22:17:02	1	140.433	0	12.0715	1	12.0715	1	1	0.84	1	0.3	1	85	0	28	1	15000	1	3.6	0	43.9	1	28.3	1	114.3	0	263.4	0	1747.6	1	88.1	0	4.73	0	38	0	1.06	0	14.5	0	23.1	0	52.7	1	1.25	1	1	31.63
192	2011-10-20	1	55	0	30	0	36.4806	2	1	1.08	0	0.3348	1	87	0	35	1	3504	1	8.9	0	57	0	36.3	0	45.9	0	44.3	0	603.5	0	11.7	0	4.57	0	29	0	2.3	0	12	0	19	0	30	0	0.96	0	1
193	2011-05-04	1	21	0	30	0	82.7203	1	1	2.61	0	0.01	1	56	1	153	0	3000	1	95.2	1	67	0	32.6	0	194	0	301	0	755.6	0	3032	1	2.78	0	18.5	0	0.9	1	15	0	20	0	25	0	1.03	0	1
194	2017-03-17 23:12:14	1	7.5	1	30	0	30.3996	1	1	0.91	1	0.78	0	71	1	102	0	1500	1	40.8	1	52	0	27.7	1	102.2	0	583.5	1	4788	1	140	0	13.47	1	25	0	1.1	0	15.7	0	38	1	73.7	1	1.35	1	1	9.84
195	2008-02-13	0	127	0	30	0	37.4132	2	1	1.2	0	0.432	1	81	0	48	1	1500	1	31.7	1	71.1	0	40.3	0	290	0	421	0	1193	1	823	1	4.04	0	24	0	1.4	0	12.4	0	20.4	0	39.9	0			1
196	2013-02-03 20:43:47	1	17	0	30	0	534.412	2	1	1.31	0	0.9563	0	59	1	44	1	235	0	132	1	38	1	23.4	1	469.2	0	709.3	1	632.1	0	868.9	1	1.79	0	24	0	0.8	1	16	0	27	1	43	0	1.31	1	1
197	2015-06-03 16:39:19	1	28.4	0	30	0	2241.31	0	1	0.16	1	0.08	1	65	1	15	1	8645	1	9.5	0	49.7	0	29.8	1	108.6	0	339	0	3117	1	313	0	4.42	0	24	0	0.54	1	12.3	0	30.3	1	32.5	0	1.05	0	1
198	2017-07-07 18:13:29	1	58.1	0	2.66785	1	2.66785	1	1	2.53	0	0.53	0	82	0	41	1	7500	1	104	1	50.3	0	23.3	1	311.9	0	945.6	1	10296.9	1	235	0	3.11	0	24	0	0.5	1	180	1	103.6	1	240	1	1.32	1	1	22.82
199	2020-10-12 16:16:03	1	133.867	0	30	0	296.322	0	1	1.26	0	0.49	1	75	1	51	0	7325	1	20.2	0	61.8	0	35.8	0	289.9	0	148.5	0	1162	1	94	0	11.1	1	24	0	0.66	1	14.1	0	30	1	41.1	0	1.22	1	1	19.4
200	2006-05-09	1	159	0	24.7958	1	24.7958	1	1	3	0	2.28	0	44	1	20	1	1101	0	6	0	39	1	19	1	105	0	37	0	670	0			5.18	0	24	0	0.5	1	100	1	180	1	100	1			1
201	2017-10-18 06:08:12	0	10.1	1	30	0	1370.74	0	1	0.94	1	0.39	1	80	1	39	1	999	0	11.8	0	40	1	26.1	1	58.5	0	129.4	0	1681	1	206	0	1.83	0	24	0	0.55	1	12.6	0	70.4	1	40.3	0	1.09	0	1	11.53
202	2020-04-15 12:07:23	0	25.3667	0	30	0	463.495	0	1	7.88	0	1.07	0	83	0	85	0	16350	1	36.4	1	65.1	0	31.9	0	321.9	0	552.5	1	2310	1	1003.2	1	4.25	0	24	0	1.8	0	13.9	0	19.4	0	41.5	0	1.21	1	1	6.23
203	2019-05-08 17:29:50	1	54.4667	0	30	0	819	0	1	0.5	1	0.3	1	85	0	67	0	16671	1	7.3	0	59.1	0	36.4	0	412	0	264.9	0	953	0	362	0	5.7	0	24	0	0.99	1	13.9	0	21.6	0	32.8	0	1.2	0	1	34.89
204	2015-12-27 01:12:06	1	132	0	30	0	64.3116	2	0	0.9	1	0.3	1	109	0	60	0	12081	1	10	0	47.8	0	33.1	0	188.6	0	569.1	1	1840.3	1	115.8	0	1.38	0	38	0	1.05	0	12.1	0	66.8	1	45.4	0	1.04	0	1	74.5
205	2018-12-20 08:41:08	1	16.1333	0	30	0	271.937	2	1	6.03	0	5.41	0	68	1	24	1	911	0	5.4	0	59.3	0	27.5	1	836.5	1	172.7	0	550	0	200	0	5.2	0	29	0	2.48	0	13	0	18.1	0	30.2	0	1.09	0	1	7.52
206	2018-01-29 07:49:39	1	65.0667	0	30	0	1269.67	0	1	1.15	0	0.43	1	81	0	53	0	3879	1	71	1	56.8	0	34.8	0	75.5	0	377	0	2740	1	364	0	3.7	0	24	0	0.81	1	12.4	0	24.4	0	36.8	0	1.07	0	1	29.49
207	2019-11-08 08:48:20	0	68.4333	0	30	0	636	0	1	1.58	0	1.22	0	81	0	99	0	29480	1	29.8	1	54.8	0	26.4	1	305.9	0	941.2	1	2313	1	461	1	2.84	0	24	0	0.83	1	12.7	0	26.7	1	32.2	0	1.1	0	1	22.43
208	2019-02-15 09:05:56	0	58.0333	0	30	0	58.6209	1	1	5.98	0	0.24	1	93	0	176	0	1500	1	15.5	0	55.4	0	29.8	1	55	0	60.9	0	839.2	0	32.7	0	2.2	0	24	0	2.03	0	11.1	0	18.1	0	34.2	0	0.96	0	1	1.81
209	2017-09-15 10:29:01	0	36.5667	0	30	0	654.766	1	1	2.48	0	1.72	0	54	1	30	1	3257	1	93	1	48.5	0	25.7	1	55.7	0	60.4	0	2697.5	1	89.8	0	3.8	0	24	0	0.9	1	96.3	1	30.5	1	240	1	2.27	1	1	26.26
210	2008-04-30	0	51	0	29.3991	1	29.3991	1	1	3.61	0	2.1299	0	70	1	75	0	1500	1	67	1	54	0	23	1	516	1	543	1	879	0	323	0	2.87	0	60.9	0	0.4	1	73.3	1	120	1	240	1			1
211	2014-04-14 17:20:11	1	33	0	30	0	95.6455	2	1	3.08	0	0.53	0	75	1	31	1	550	0	12.7	0	52.4	0	29	1	146.4	0	406.3	0	2389.9	1	189	0	2.98	0	28	0	1.22	0	13.5	0	29.3	1	37.8	0	1.16	0	1	5.76
212	2008-02-09	1	144	0	30	0	60.3849	1	0	1.1	0	0.374	1	54	1	22	1	1500	1	33.8	1	52.3	0	30.7	0	252	0	449.9	0	2292	1					24	0	1.8	0	11.6	0	18	0	32.7	0			1	705
213	2014-12-08 12:12:52	0	9	1	30	0	44.4911	1	1	7	0	2.38	0	87	0	28	1	857	0	5.5	0	43.9	1	30.1	0	20.3	0	35.8	0	309.7	0	120.8	0	5.34	0	24	0	1.59	0	13.4	0	17.3	0	33.2	0	1.15	0	1	9.73
214	2017-10-13 23:29:16	1	24.5	0	30	0	1378.02	0	1	3.29	0	0.75	0	72	1	111	0	7333	1	166.2	1	60.8	0	30.4	0	836.5	1	261.3	0	1091	1	541.7	1	4.29	0	24	0	0.52	1	11	0	30.2	1	26.3	0	0.95	0	1
215	2020-04-05 20:24:55	1	14.8667	0	30	0	473.149	0	1	1.27	0	0.84	0	73	1	81	0	5075	1	102.4	1	56	0	32.3	0	75.5	0	1471.2	1	3298.2	1	345.6	0	1.65	0	24	0	1.42	0	21	0	22.9	0	37	0	1.85	1	1	29.2
216	2020-11-04 11:36:01	1	14.1333	0	30	0	259.517	0	1	6.76	0	4.57	0	74	1	103	0	9027	1	5.9	0	53.7	0	28.9	1	305.9	0	582.4	1	2245.7	1	200.9	0	5	0	24	0	0.76	1	17.9	0	31.3	1	38	0	1.56	1	0	26.62
217	2011-02-17	1	10	1	8.41116	2	8.41116	2	1	1.75	0	0.455	1	74	1	42	1	3000	1	20	0	48	0	29	1	78	0	245	0	1714	1	824	1	2.87	0	24	0	0.7	1	14	0	23	0	40	0	12	1	1
218	2013-04-22 20:50:29	0	57	0	1.50943	1	1.50943	1	1	0.7	1	0.33	1	47	1	30	1	6000	1	49.1	1	48	0	24.7	1	251.1	0	1145.1	1	6421.8	1	339	0	23.01	1	50.9	0	0.85	1	15	0	50	1	51	1	1.21	1
219	2017-03-07 22:47:56	1	60	0	30	0	38.7403	1	1	0.48	1	0.01	1	62	1	3	1	6612	1	12	0	51.9	0	33	0	134	0	223	0	387	0	557	1	6.5	0	31	0	2.45	0	19.4	0	16.1	0	63.7	1	1.66	1	1	13.85
220	2017-10-11 22:15:06	0	94.1333	0	3.8062	1	3.8062	1	1	0.65	1	0.54	0	78	1	20	1	1423	0	168.7	1	39.4	1	17.1	1	155.6	0	898.3	1	7375.2	1	355.1	0	3.36	0	35	0	0.72	1	21.5	0	37.8	1	53.9	1	1.84	1	1	26.67
221	2016-12-08 18:21:40	1	83	0	30	0	55.3225	1	1	1.32	0	0.32	1	72	1	19	1	1804	1	11.7	0	56.5	0	29.8	1	34.6	0	111.2	0	1289	1	55.4	0	4.2	0	27	0	0.75	1	12.3	0	24.2	0	40.1	0	1.06	0	0	25.2
222	2018-03-22 04:35:54	0	61.9333	0	30	0	107.123	2	1	0.84	1	0.28	1	82	0	26	1	7500	1	66.7	1	45.3	0	28.2	1	743.5	1	1258.1	1	1801.1	1	1266.2	1	3.23	0	38.8	0	1.61	0	13.2	0	20.9	0	42.9	0	1.14	0	1	24.03
223	2016-04-06 11:01:45	0	32	0	30	0	62.8787	2	1	0.53	1	0.2	1	71	1	8	1	1922	1	66.8	1	33.7	1	27.3	1	106	0	266.8	0	1190.9	1	345.9	0	2.96	0	36	0	1.05	0	14.4	0	29.2	1	42.7	0	1.24	1	1	13.64
224	2015-07-06 19:44:58	0	24.1667	0	30	0	2221.18	1	1	2.69	0	0.02	1	71	1	21	1	1526	1	72.4	1	34.8	1	19	1	134.9	0	1052.1	1	16530	1	518	1	4.03	0	38	0	0.93	1	17.9	0	43.1	1	46.1	0	1.54	1	1	79.72
225	2014-04-23 18:33:49	0	103	0	30	0	63.5448	2	1	0.54	1	0.15	1	87	0	15	1	387	0	71.9	1	50.9	0	26.4	1	140.5	0	127.6	0	942.1	0	232.494	0	2.44	0	33	0	1.63	0	12.5	0	21.1	0	44.2	0	1.08	0	1	12.72
226	2016-11-27 21:24:23	0	116	0	30	0	656.474	1	1	1.76	0	0.31	1	79	1	13	1	628	0	126.9	1	43.7	1	23.4	1	488.1	0	580	1	1628.7	1	182	0	5.67	0	41.4	0	1.67	0	14.8	0	38.2	1	62.1	1	1.27	1	1	161.05
227	2008-08-02	1	19	0	22.4047	1	22.4047	1	0	2.59	0	0.6475	0	103	0	35	1	1500	1	8.3	0	60.3	0	34.6	0	27	0	33	0	520	0	26	0	2.99	0	40.4	0	1.2	0	12.3	0	25	1	39.6	0			1
228	2016-09-26 11:41:04	0	33	0	30	0	57.8052	2	1	0.67	1	0.65	0	81	0	35	1	1944	1	104.8	1	42.6	1	31.9	0	2059	1	5385	1	141.1	0	167.5	0	3.87	0	54	0	2.22	0	10.7	0	18.9	0	25.6	0	0.92	0	1	13.28
229	2021-01-05 12:29:30	0	143.033	0	16.4783	1	16.4783	1	1	2.66	0	1.57	0	95	0	79	0	297	0	16.6	0	41.5	1	28.5	1	24.4	0	41.2	0	620.5	0	15	0	3.9	0	39	0	2.42	0	15	0	17.3	0	29.2	0	1.3	1	1	32.21
230	2016-08-15 20:23:36	0	57	0	30	0	617.468	2	1	3.09	0	0.79	0	75	1	18	1	1911	1	29.8	1	39.9	1	27.3	1	301.8	0	910.7	1	4514.5	1	324.1	0	3.03	0	34.4	0	0.24	1	18.9	0	80.6	1	46.9	0	1.62	1	1	29.06
231	2015-07-17 00:21:09	0	118.2	0	30	0	63.3518	1	0	0.88	1	0.24	1	79	1	21	1	3000	1	4.3	0	64.3	0	36.8	0	59.8	0	50.7	0	487.1	0	44.8	0	3.11	0	19.1	0	1.9	0	10.4	0	21	0	46.8	0	0.87	0		18.6
232	2014-04-24 18:21:30	0	43.7667	0	7.85538	1	7.85538	1	1	2.65	0	0.22	1	82	0	12	1	1500	1	109.5	1	45.7	0	22.8	1	75.5	0	4197.7	1	20505.5	1	404.8	1	17	1	41	0	0.84	1	23	0	58.8	1	79	1	1.97	1	1	95.74
233	2013-10-20 09:31:57	1	14	0	30	0	2829.6	0	1	0.51	1	0.02	1	91	0	37	1	249	0	8.3	0	52.8	0	36	0	170.5	0	553.1	1	3268.5	1	232.8	0	2.8	0	25.5	0	0.21	1	17.3	0	45.6	1	40.2	0	1.44	1	1	13.44
234	2015-08-01 10:28:46	1	13.3333	0	30	0	82.0718	1	1	1.96	0	1.37	0	56	1	51	0	3478	1	3	0	28.5	1	14.3	1	95	0	145.4	0	1036.3	1	763	1	6.69	0	21.6	0	1.31	0	11.1	0	22.9	0	32	0	0.96	0		15.77
235	2012-06-02 16:46:48	1	57	0	9.68718	1	9.68718	1	1	1.2	0	0.5	1	64	1	22	1	6000	1	211.2	1	49	0	22.5	1	303.5	0	1085	1	4991	1	683	1	13.3	1	45.4	0	0.5	1	180	1	120	1	240	1	0.98	0	1
236	2016-05-27 09:21:26	1	64.1	0	30	0	1882.61	0	1	1.13	0	0.36	1	91	0	35	1	1502	1	8.6	0	52.6	0	29.7	1	836.5	1	75.8	0	634.5	0	26	0	3.45	0	48	0	1.66	0	11.9	0	21.2	0	36.7	0	1.03	0	1	26.52
237	2013-10-27 16:46:05	0	57	0	30	0	2824.3	0	1	0.96	1	0.4	1	75	1	31	1	1159	0	8.2	0	55.6	0	36	0	68.8	0	150.7	0	2365.5	1	77	0	2.84	0	36.2	0	1.23	0	14.2	0	25.4	1	41.7	0	1.18	0	1	19.7
238	2018-06-29	1	15.2667	0	30	0	92.4451	2	1	1.07	0	0.34	1	93	0	25	1	2227	1	51	1	49.4	0	23.8	1	165.2	0	1348	1	4620	1	501	1	2.8	0	19	0	0.87	1	14	0	56.7	1	41.5	0	1.2	0		18.87
239	2016-11-01 10:10:31	1	84	0	30	0	203.9	2	1	1.65	0	0.07	1	78	1	45	1	1019	0	8.3	0	51.4	0	35.5	0	52.5	0	59.1	0	649.3	0	273.4	0	2.8	0	18	0	1.56	0	12.8	0	16.2	0	41.5	0	1.1	0	1	39.98
240	2014-11-05 23:33:36	0	70	0	30	0	140.545	1	1	1.77	0	1.31	0	89	0	43	1	1500	1	158.4	1	55.4	0	21.6	1	250	0	500	1	2350	1	76	0	3.31	0	41	0	0.42	1	33.7	1	89	1	240	1	1.03	0	1	47.01
241	2009-06-16	1	25	0	16.397	2	16.397	2	1	5.97	0	2.85	0	51	1	27	1	1500	1	8.1	0	56	0	27	1	52	0	41	0	543	0	49	0	9.05	1	68.6	0	2.2	0	14.1	0	16.5	0	38.7	0	1.2	0	1
242	2014-06-23 18:36:16	0	47	0	30	0	72.4967	2	1	2.3	0	1.15	0	66	1	97	0	367	0	152.4	1	44	1	21.1	1	600.3	1	1178.8	1	8054.7	1	1675.3	1	2.46	0	22.8	0	0.63	1	22.2	0	31.8	1	59.6	1	1.9	1	1	86.56
243	2011-11-11	1	32	0	30	0	46.5988	2	1	2.62	0	1.6768	0	52	1	7	1	3000	1	154.3	1	53	0	27.3	1	148.3	0	469.3	0	1240.9	1	330.3	0	3.93	0	33	0	0.3	1	180	1	32	1	41	0	1.17	0	1
244	2018-10-09	0	39.2333	0	30	0	59.2608	1	1	2.76	0	1.53	0	84	0	55	0	3155	1	46.8	1	45.8	0	19.2	1	115.8	0	229.5	0	966	0	353.5	0	2.6	0	19.6	0	1.26	0	14.2	0	21.4	0	42.1	0	1.22	1	1	14.75
245	2013-03-24 00:42:18	1	52	0	30	0	251.723	1	1	1	1	0.57	0	92	0	51	0	1195	0	14.2	0	52.4	0	38.2	0	640.8	1	411.9	0	512.4	0	615	1	1.45	0	28.9	0	1.88	0	12.3	0	22	0	32	0	1.02	0	0	12.88
246	2013-10-19 20:07:15	1	21.3333	0	7.60466	1	7.60466	1	1	0.99	1	0.2	1	66	1	8	1	695	0	158.8	1	42.6	1	24.9	1	553.5	1	790.4	1	1668.9	1	123.4	0	18.43	1	38	0	0.46	1	16.9	0	38.8	1	40.5	0	1.4	1	0
247	2014-09-27 17:36:24	0	44	0	30	0	2490.27	0	1	1.09	0	0.34	1	73	1	18	1	1000	0	62.9	1	50	0	14.1	1	250	0	500	1	2350	1	76	0	4.65	0	40.4	0	1.22	0	17.2	0	62.2	1	59	1	1.48	1	1	38.45
248	2018-02-16 23:41:09	0	54.6667	0	30	0	1252.01	0	1	1.47	0	0.34	1	64	1	22	1	3411	1	79.2	1	47	0	24.3	1	152.5	0	1269.1	1	7630	1	489.4	1	6.29	0	45	0	0.81	1	19	0	97.6	1	73.6	1	1.63	1	1	41.46
249	2018-12-31 20:12:08	1	47.7667	0	30	0	931.158	0	1	3.07	0	0.64	0	85	0	63	0	31473	1	5.3	0	55	0	35.6	0	80.8	0	398.7	0	3764	1	79	0	3	0	37.6	0	0.85	1	11.9	0	24.6	0	30.2	0	1.03	0	1	12.75
250	2019-03-25 13:18:32	0	59.5	0	30	0	850.445	0	1	2.29	0	1.67	0	72	1	146	0	1401	0	7.7	0	55.7	0	30.5	0	39.3	0	72.3	0	1842	1	19	0	2.04	0	22.3	0	2.01	0	13.3	0	18.8	0	35.7	0	1.14	0	1	6.97
251	2020-06-08 09:23:06	1	128.833	0	23.3646	1	23.3646	1	1	7.19	0	0.46	1	113	0	195	0			14.7	0	58.1	0	33.8	0	45.3	0	55.3	0	291	0	42	0	3.16	0	42.2	0	0.6	1	13.1	0	27	1	40.9	0	1.13	0	0	36.61
252	2011-12-09 09:19:08	1	26	0	30	0	52.406	1	0	2.89	0	0.8381	0	68	1	9	1	3000	1	76.8	1	65	0	25.2	1	314.7	0	730.7	1	2023	1	531.6	1	2.59	0	16	0	0.5	1	180	1	45.2	1	240	1	1.02	0	1
253	2019-12-26 16:16:01	0	16.0667	0	30	0	573.322	0	1	4.15	0	2.8	0	99	0	427	0	1255	0	7.9	0	70.3	0	38.6	0	62.7	0	82.5	0	628.2	0	52.5	0	3.17	0	19	0	2.39	0	10.9	0	18.9	0	28.9	0	0.94	0	1	5.57
254	2018-05-03 18:26:33	1	85.8	0	30	0	822.524	2	1	1.26	0	1.13	0	88	0	69	0	68866	1	77.5	1	35.1	1	26.6	1	836.5	1	493.9	0	4863	1	1355.8	1	3.8	0	15.2	0	0.72	1	13.8	0	29	1	36.8	0	1.19	0	1	15.22
255	2008-08-20	1	65	0	30	0	30.4147	1		1.66	0	1.0126	0	85	0	415	0	1500	1	37.8	1	64.6	0	43.5	0	141	0	67	0	1295	1	208	0	5.11	0	27.5	0	1.3	0	9.5	0	13.3	0	19	0	0.85	0	1	22.8
256	2015-05-04 18:15:06	1	13.5333	0	10.2395	1	10.2395	1	1	3	0	0.63	0	93	0	27	1	2531	1	28.2	1	48.4	0	37.2	0	373.7	0	392.4	0	713	0	559.8	1	3.6	0	23	0	1.16	0	13.4	0	20.3	0	40.5	0	1.15	0	1
257	2012-05-19 19:45:24	0	133	0	30	0	2276.49	2	1	1.39	0	0.695	0	71	1	80	0	652	0	110.2	1	45	0	27.9	1	179	0	477	0	3159	1	448	1	3.04	0	24	0	1.5	0	10	0	20	0	47	1	1.06	0	1	5.72
258	2016-01-06 23:27:31	0	42.7	0	17.6504	1	17.6504	1	1	0.7	1	0.3	1	67	1	11	1	15000	1	40.2	1	44.5	0	22.6	1	176.2	0	697.4	1	11775.3	1	328.5	0	3.65	0	52.4	0	0.58	1	16.2	0	67.8	1	61.6	1	1.39	1	1
259	2008-01-17	1	41	0	17.3966	2	17.3966	2	1	5.4	0	0.756	0	85	0	31	1	1500	1	5.2	0	56.6	0	33.5	0	267	0	87	0	187	0	322	0	4.36	0	35.1	0	1.2	0	14	0	22.6	0	49.9	1			1
260	2019-04-23 17:10:09	1	13.2	0	30	0	818.285	0	1	2.29	0	1.44	0	97	0	104	0	9815	1	9	0	66.2	0	33.6	0	37.4	0	91.8	0	745	0	216	0	5.09	0	33.5	0	1.81	0	10	0	20.4	0	29.7	0	0.86	0	1
261	2016-04-27 18:41:03	1	49.0333	0	30	0	1911.22	0	1	2.37	0	0.8	0	102	0	10	1	932	0	10.7	0	57.3	0	32	0	160.1	0	651.1	1	848.5	0	90.8	0	3.62	0	27.2	0	0.73	1	11.5	0	30.7	1	42	0	0.99	0	1	20.18
262	2021-01-09 14:30:48	1	99.4	0	30	0	199	0	0	1.12	0	0.17	1	65	1	15	1	12061	1	25.3	1	39.1	1	19.8	1	282.6	0	311	0	1749	1	477	1	4.07	0	38	0	0.5	1	25.8	1	63.7	1	51.3	1	2.22	1	1	29.74
263	2014-05-21 10:18:11	1	49	0	30	0	77.902	2	1	2.1	0	0.5	1	86	0	74	0	603	0	181.2	1	57.5	0	36.9	0	2952	1	3391	1	1947.9	1	211.7	0	5.29	0	32.6	0	0.67	1	16.5	0	32.9	1	41.1	0	1.42	1	1	17.51
264	2016-11-05 21:42:32	1	25.1	0	19.6485	1	19.6485	1	1	1.4	0	0.06	1	75	1	17	1	7500	1	48.9	1	47.5	0	26.3	1	836.5	1	673.8	1	9545.7	1	303.2	0	8.45	1	213	1	0.54	1	19	0	73.2	1	62.6	1	1.63	1	1	40.66
265	2011-10-03	0	42	0	30	0	3580	0	1	1.29	0	0.3096	1	44	1	4	1	1500	1	16.5	0	52.9	0	33.7	0	104	0	201	0	949.7	0	56	0	3.64	0	45.3	0	0.5	1	28	1	31	1	68	1	1.15	0	1
266	2012-01-29 19:38:56	1	34.7333	0	27	2	27	2	0	0.92	1	0.56	0	84	0	34	1	1500	1	23.5	1	58.9	0	39.1	0	606.9	1	465.6	0	1333.4	1	493.2	1	5.93	0	28.9	0	0.84	1	89	1	34.2	1	28.4	0	7.72	1	1
267	2016-10-18 01:57:09	1	78.1	0	2.61961	1	2.61961	1	1	1.29	0	0.45	1	82	0	22	1	4855	1	61.8	1	49.1	0	23.2	1	60.6	0	228.9	0	1778.7	1	111.8	0	26.3	1	32.3	0	0.3	1	13.9	0	44.1	1	83.7	1	1.2	0	1	95.7
268	2017-08-24 08:28:15	0	12	0	30	0	131.988	2	1	1.74	0	0.35	1	83	0	66	0	1086	0	8	0	58.4	0	34.6	0	299.3	0	632	1	878	0	213	0	3.4	0	85.8	0	0.78	1	11.4	0	27.1	1	26.9	0	0.98	0	1	13.75
269	2009-03-07	0	40	0	1.74078	1	1.74078	1	1	1.53	0	0.81	0	52	1	30	1			116.4	1	36.5	1	20.4	1	166	0	999	1	2748	1	580	1	23.5	1	25.1	0	0.5	1	180	1	120	1	78.6	1
270	2008-09-30	0	15	0	7.42574	1	7.42574	1	1	1.1	0	0.583	0	49	1	17	1	1500	1	30	1	44	1	29	1	42	0	230	0	2869	1	311	0	2.15	0	35.7	0	1.4	0	13.4	0	20.2	0	43.6	0			1
271	2007-05-22	0	151	0	30	0	5091	2	1	2.7	0	0.486	1	92	0	112	0	311	0	78	1	58	0	35	0	251	0	456.3	0	2517	1	766	1	3.21	0	43.7	0	0.5	1	31.9	1	82.2	1	120	1			1
272	2016-05-27 08:26:07	0	19	0	30	0	1880.65	0	1	5.27	0	1.21	0	108	0	36	1	1500	1	102.3	1	46.3	0	31.9	0	224.4	0	468.7	0	3286.8	1	607.5	1	2.92	0	48.5	0	1.31	0	12.4	0	82.6	1	52.3	1	1.07	0	1	20.47
273	2015-06-29 22:51:01	0	62.1667	0	30	0	2212.05	0	1	4.21	0	1.18	0	83	0	74	0	10809	1	34.8	1	61.1	0	33.1	0	380.7	0	443.2	0	864.5	0	905.8	1	3.87	0	34.1	0	0.7	1	10.7	0	37.5	1	31.3	0	0.92	0	1	17.3
274	2016-05-15 23:28:58	1	38	0	30	0	1893.02	0	1	4.36	0	1.91	0	71	1	25	1	2397	1	123.8	1	44.4	0	24.9	1	3480.5	1	2799.1	1	3606.3	1	113	0	7.21	1	48.1	0	0.7	1	15.9	0	63.4	1	40.2	0	1.37	1	1	25.76
275	2012-09-29 20:21:17	1	142	0	30	0	3215.15	0	1	2.98	0	0.6258	0	99	0	61	0	259	0	15	0	68	0	37.3	0	205.2	0	122.1	0	592	0	259.7	0	2.61	0	34	0	0.98	1	16	0	20	0	16	0	1.12	0	0	20.48
276	2019-04-20 12:39:10	1	79.1	0	10.7898	1	10.7898	1	1	1.18	0	0.8	0	82	0	15	1	3361	1	143.8	1	42.3	1	20.6	1	288.5	0	499	0	958.8	0	156.7	0	4.87	0	28	0	0.79	1	15.6	0	25.7	1	40	0	1.34	1	1	5.54
277	2017-09-18 00:51:03	1	11.5	1	21.4228	2	21.4228	2	1	5.38	0	1.61	0	61	1	90	0	1941	1	102.7	1	68.8	0	32.9	0	836.5	1	710	1	2452	1	2119.4	1	5.16	0	30.8	0	0.35	1	13.3	0	44.1	1	32.4	0	1.14	0	1	55.17
278	2017-07-23 18:13:06	0	18	0	30	0	1459.24	0	1	2	0	0.21	1	79	1	23	1	44.8	0	3	0	50	0	30.7	0	101.2	0	157.4	0	1568.9	1	280	0	3.72	0	160.2	1	0.98	1	13.4	0	24.1	0	36.1	0	1.15	0	1	20.85
279	2019-10-04 08:26:20	0	169.767	0	30	0	656.648	0	1	1.84	0	0.88	0	95	0	141	0	5121	1	8.6	0	74.3	0	38.1	0	395.6	0	209.3	0	777	0	121	0	4.6	0	64	0	2.49	0	10.2	0	19.8	0	34.5	0	0.87	0	1	63.25
280	2017-01-11 09:33:49	1	38.6667	0	30	0	1652.6	0	1	24.73	0	21.02	0	101	0	460	0	339	0	5.2	0	55.1	0	33.4	0	32.8	0	41.5	0	509.6	0	89.2	0	6.33	0	32	0	1.14	0	12.5	0	20.3	0	25.9	0	1.02	0	0	12.32
281	2013-03-08 14:17:43	0	42	0	15.8315	1	15.8315	1	1	3	0	0.25	1	68	1	28	1	6000	1	70.3	1	38.1	1	22.2	1	1162	1	2005.3	1	5086	1	913	1	5.19	0	28.4	0	0.84	1	13	0	31.6	1	38	0	1.08	0	0	23.65
282	2014-12-29 23:06:01	1	62	0	30	0	107.311	2	1	1.7	0	0.36	1	50	1	45	1	289	0	73.3	1	50.7	0	37	0	236.2	0	505.4	1	2153	1	989.6	1	2.39	0	51.3	0	1.47	0	12.5	0	19.8	0	32.7	0	1.08	0	0	78.13
283	2016-01-21 09:23:57	1	159	0	19.0637	1	19.0637	1	1	2.95	0	0.57	0	90	0	21	1	1341	0	168.8	1	54.7	0	23.9	1	186.6	0	575.3	1	2194.7	1	399.7	1	5.57	0	58.5	0	0.5	1	19	0	52.4	1	75.3	1	1.63	1	1	626.71
284	2019-09-30 10:40:31	0	46.3667	0	30	0	660.555	0	1	2.08	0	1.06	0	100	0	194	0	735	0	7.7	0	65.3	0	32.7	0	164	0	648.8	1	858	0	275	0	2.77	0	22.6	0	1.66	0	10.7	0	20	0	30.1	0	0.92	0	1
285	2008-04-30	1	148	0	17	1	17	1	1	0.7	1	0.539	0	42	1	7	1	1500	1	74	1	33.3	1	19.4	1	151	0	612	1	1599	1	375	0	7.66	1	29.6	0	0.3	1	39.9	1	68.7	1	128.8	1			1
286	2017-05-08 21:12:19	0	53.7	0	30	0	1533.12	0	1	2.57	0	0.12	1	63	1	18	1	2137	1	42.7	1	46.4	0	22.2	1	836.5	1	494.5	0	2539	1	528	1	3.4	0	41	0	0.5	1	16.5	0	42.1	1	72.4	1	1.42	1	0	15.84
287	2011-05-18	0	122	0	30	0	78.3778	2	0	24.72	0	23.04	0	77	1	79	0	1500	1	52	1	44	1	12	1	102	0	166	0	1411	1	315	0	2.81	0	26.8	0	0.3	1	180	1	32	1	68	1	1.2	0	1
288	2018-06-22 14:25:47	0	71.8	0	30	0	1123.4	0	1	1.92	0	0.94	0	97	0	87	0	5424	1	19.7	0	63.9	0	36.5	0	70.2	0	164.7	0	1914	1	75	0	3.6	0	29	0	1.71	0	10.8	0	20.4	0	31.1	0	0.93	0	1	9.87
289	2019-07-13 20:40:38	1	34.6333	0	30	0	739.138	0	1	7	0	4.06	0	85	0	196	0			7.5	0	57.9	0	25.2	1	31.3	0	121.7	0	1268	1	18.4	0	1.8	0	60	0	2.84	0	12.4	0	19.9	0	46.7	0	1.07	0	0	8.53
290	2016-04-22 18:44:06	1	41	0	30	0	54.5824	1	1	0.42	1	0.08	1	60	1	29	1	2672	1	15	0	32.6	1	39.4	0	13.6	0	52.2	0	613.6	0	12.7	0	5.93	0	24	0	1.14	0	11.2	0	22.4	0	27.1	0	0.97	0	0	23.94
291	2016-10-09 12:46:27	1	18	0	30	0	345.788	2	1	0.6	1	0.07	1	67	1	29	1	2768	1	94.9	1	45.3	0	25.5	1	914.9	1	829.1	1	2026.7	1	939.8	1	2.7	0	37.3	0	1.08	0	15.7	0	23.2	0	35.7	0	1.35	1	1	22.97
292	2014-04-28 23:34:39	0	16	0	30	0	30.5035	2	1	1.23	0	0.57	0	72	1	8	1	811	0	65.3	1	42.6	1	25.6	1	270.2	0	434.9	0	3130.1	1	554.4	1	2.67	0	13	0	0.6	1	16.9	0	30.9	1	42.1	0	1.45	1	0
293	2020-07-02 14:15:29	1	19.5667	0	30	0	398	0	1	1.05	0	0.25	1	100	0	8	1	1222	0	7.9	0	47.1	0	23.4	1	65.1	0	330.4	0	4483.3	1	86.1	0	7.02	0	28.5	0	0.5	1	17.3	0	48.8	1	46.1	0	1.2	0	1	26.66
294	2009-12-23	1	12	0	30	0	156.384	2	1	0.75	1	0.345	1	76	1	26	1	1500	1	6.6	0	66.7	0	27	1	33	0	147	0	1467.6	1	145	0	3.98	0	29	0	1.1	0	12.8	0	21.1	0	36.5	0	1.1	0	1
295	2013-02-10 20:16:31	0	27	0	30	0	110.49	2	1	2.14	0	0.64	0	76	1	32	1	4500	1	8	0	56	0	38.6	0	196.3	0	171.7	0	575.9	0	61.8	0	2.63	0	27.1	0	2.17	0	12	0	20	0	30	0	1.04	0	1	15.56
296	2017-08-11 10:16:40	0	50	0	30	0	56.8911	2	1	1.96	0	0.82	0	80	1	125	0	187	0	6.3	0	67.9	0	35.8	0	35	0	58.2	0	843	0	201	0	5.2	0	29	0	1.88	0	11.2	0	19.4	0	23.4	0	0.97	0	1
297	2018-09-12 09:39:50	0	11.5667	1	30	0	1041.6	0	1	5.35	0	1.18	0	88	0	401	0	2763	1	13.8	0	68.7	0	43.5	0	290.5	0	86.3	0	491	0	94	0	2.9	0	86.9	0	2.2	0	10	0	17.8	0	25.8	0	0.86	0	1	18.38
298	2015-12-06 20:38:03	1	17.5667	0	30	0	548.466	2	1	14.16	0	3.91	0	75	1	9	1	267.9	0	4	0	46.7	0	24.2	1	28.8	0	64.6	0	381.6	0	61.4	0	10.88	1	39.7	0	2.66	0	14.6	0	16.4	0	39	0	1.26	1	1	21.46
299	2014-03-14 12:59:46	0	23	0	30	0	2684.46	0	1	1.11	0	0.33	1	91	0	207	0	236	0	17.3	0	77.8	0	36	0	354.2	0	262.8	0	1136	1	398.9	1	5.08	0	94.4	0	1.17	0	11.8	0	23.9	0	28.7	0	0.98	0	0
300	2008-04-28	0	25	0	30	0	4831	0	1	2.56	0	1.152	0	97	0	61	0	178	0	6.5	0	54.3	0	32	0	62	0	54.6	0	465	0	108	0	2.54	0	41.6	0	1.3	0	9.1	0	25.8	1	27.6	0	0.78	1	1
301	2008-10-03	1	76	0	30	0	164	1	0	1.96	0	0.5684	0	88	0	39	1	1500	1	87.2	1	47.6	0	28.6	1	583	1	1664	1	4990	1	890	1	6.13	0	30.3	0	0.1	1	19.6	0	25.3	1	59.5	1	1.93	1	1
302	2016-11-26 23:21:42	1	16	0	30	0	1698.03	0	1	1.51	0	0.78	0	82	0	53	0	796	0	4.6	0	36.4	1	22.3	1	268.1	0	284.7	0	1206.6	1	332.2	0	4.02	0	16.7	0	1.54	0	13	0	20.6	0	53.3	1	1.12	0	1	23.99
303	2017-03-16 17:34:48	1	23	0	30	0	1589.27	0	1	1.01	0	0.66	0	74	1	7	1	1031	0	8.2	0	50.7	0	36.3	0	230.2	0	107.1	0	409.5	0	192.5	0	2.09	0	324.7	1	1.74	0	12	0	25.4	1	31.1	0	1.03	0	0	6.54
304	2010-04-23	0	38	0	30	0	4108	0	1	2.58	0	0.6708	0	65	1	28	1	145	0	21.5	1	65	0	36	0	33	0	33	0	479.4	0	11	0	10.02	1	12	0	0.7	1	10	0	20	0	39	0	0.92	0	1	29.31
305	2015-04-03	1	96.4667	0	30	0	2096.88	1	1	6.26	0	3.18	0	109	0	131	0	1674	1	16.9	0	69.4	0	37.8	0	33.1	0	36.4	0	348	0	20	0	2.9	0	38.5	0	1.4	0	12.2	0	17.2	0	33.3	0	1.05	0	1	35.21
306	2019-03-09 16:19:26	1	47.5	0	30	0	863.32	0	0	3.58	0	1.73	0	80	1	43	1	211	0	5.4	0	54.2	0	28.4	1	504.1	1	53	0	789.7	0	18	0	3.29	0	39.4	0	0.72	1	14.1	0	22.9	0	62.1	1	1.21	1	0	7.36
307	2019-04-01 05:05:40	1	28.9667	0	30	0	843.788	0	1	17.79	0	14.77	0	115	0	269	0	89	0	7	0	65.6	0	42.5	0	55	0	42.6	0	280.9	0	17.9	0	6.44	0	23.2	0	2	0	12.6	0	19.9	0	31.8	0	1.09	0		14.98
308	2016-12-11 09:08:54	0	109	0	30	0	1683.62	0	1	1.21	0	0.14	1	77	1	13	1	1500	1	17.2	0	47.2	0	34.5	0	21.1	0	62	0	1049	1	22.4	0	2.43	0	33.5	0	0.64	1	19.5	0	38.8	1	52.2	1	1.67	1	1	24.29
309	2018-08-27 22:41:09	1	70.9333	0	30	0	1059.05	0	1	1.69	0	1.47	0	84	0	91	0	7328	1	169.5	1	68.8	0	37.3	0	279.6	0	418.7	0	1071	1	416.2	1	3.2	0	29.6	0	0.94	1	12.2	0	24.5	0	32.6	0	1.05	0	1	21.04
310	2015-01-12 19:24:49	1	7	1	30	0	317.862	1	1	2.26	0	0.81	0	65	1	13	1	544	0	10.5	0	51.3	0	37	0	146.4	0	107.1	0	466.4	0	146.8	0	2.31	0	52	0	1.78	0	12.4	0	21.8	0	46.3	0	1.07	0	1	13.41
311	2017-11-10 22:27:01	1	16.5667	0	30	0	1350.06	0	1	2.86	0	1	0	78	1	51	0	1289	0	42.6	1	47.6	0	23.5	1	257.4	0	719.7	1	2120.2	1	94	0	5.6	0	26.6	0	0.61	1	18.4	0	29.1	1	72.2	1	1.58	1	1	17.76
312	2014-08-01 17:44:23	0	24	0	30	0	2545.26	0	1	6.56	0	0.92	0	79	1	14	1	2720	1	14.2	0	52.4	0	33.6	0	75.5	0	252.7	0	1591.4	1	46.1	0	3.15	0	18.2	0	1.09	0	16.7	0	18.9	0	58	1	1.43	1	1	42.04
313	2020-08-26 17:12:46	1	90.5333	0	30	0	328.283	0	1	4.38	0	0.98	0	95	0	17	1	30000	1	73.8	1	55.2	0	26.2	1	489.8	0	2245.5	1	5568	1	130.1	0	5.14	0	55.4	0	2.27	0	17.3	0	41.5	1	50.7	1	1.51	1	1	41.64
314	2017-07-10 09:16:33	0	16	0	30	0	1471.61	0	1	0.74	1	0.45	1	86	0	128	0	169	0	9.3	0	56.4	0	31.8	0	467	0	522	1	886	0	285	0	2.8	0	32.4	0	1.99	0	14.9	0	25.6	1	34.4	0	1.28	1	0	31.23
315	2020-11-25 18:01:41	1	128.5	0	30	0	117.846	1	1	0.97	1	0.34	1	91	0	56	0	6876	1	45.7	1	57.1	0	30.7	0	836.5	1	1693.7	1	2716.9	1	251.9	0	3.06	0	24	0	0.82	1	15.5	0	28.1	1	61.9	1	1.38	1	1	28.66
316	2019-05-04 14:29:51	0	0.1	1	30	0	823	0	1	1.41	0	0.78	0	122	0	78	0	7506	1	273.5	1	49.9	0	39	0	504.1	1	43.6	0	547	0	105	0	2.9	0	23	0	2.05	0	13.8	0	18.4	0	51.8	1	1.19	0		54.73
317	2015-07-05 12:16:53	1	24	0	30	0	2207.49	0	1	1.17	0	0.41	1	85	0	39	1	7705	1	14.2	0	56.7	0	40.4	0	43.8	0	84.1	0	590.7	0	25.7	0	3.55	0	45	0	2.49	0	12.1	0	18.7	0	29.7	0	1.01	0	1	17
318	2020-09-24 23:57:39	1	159.333	0	30	0	298.002	0	1	2.7	0	1.03	0	119	0	45	1	2898	1	47.8	1	46.2	0	22	1	74.7	0	95.2	0	398.7	0	45.9	0	3.4	0	23	0	0.79	1	13.8	0	20.9	0	41.2	0	1.2	0	1	22.36
319	2018-01-08 22:09:47	1	72.5333	0	6.07654	1	6.07654	1	1	1.79	0	0.84	0	84	0	26	1	1500	1	4.9	0	48	0	25.4	1	93	0	260.6	0	2046.3	1	162	0	3.14	0	38.4	0	0.89	1	15.6	0	19.4	0	60.7	1	1.34	1	1	117.79
320	2020-02-27 23:59:00	1	16.3333	0	30	0	509.001	0	1	10.02	0	1.8	0	81	0	59	0	8211	1	8.7	0	47.1	0	28.4	1	175.8	0	352.5	0	1639.3	1	855.5	1	3.37	0	23	0	0.95	1	14.3	0	24.5	0	50.8	1	1.24	1	1	37.43
321	2008-03-10	0	23	0	7.70164	1	7.70164	1	1	0.4	1	0.116	1	67	1	18	1	1500	1	5	0	58.5	0	35.5	0	101	0	238	0	1825.1	1	323	0	3.07	0	37.1	0	0.9	1	11.4	0	21	0	41.8	0	0.95	0	1
322	2020-02-20 15:49:06	0	114	0	30	0	207.341	1	1	3.66	0	2.27	0	92	0	235	0	1849	1	9.4	0	73.7	0	28.5	1	97.4	0	143.6	0	522	0	59	0	2.7	0	31	0	2.68	0	13.7	0	19.6	0	46.9	0	1.19	0	1	3.98
323	2014-03-05 18:20:06	0	21	0	30	0	2709.24	0	1	2.51	0	0.03	1	70	1	49	1	449	0	60.2	1	33.2	1	19.8	1	254.6	0	408.9	0	1554.1	1	1223	1	4.81	0	24.8	0	0.43	1	12.6	0	40.2	1	30.3	0	1.05	0	1	3
324	2018-06-05 13:28:57	0	53.6333	0	30	0	1141.44	0	1	1.28	0	0.94	0	76	1	28	1	6962	1	9.2	0	57.7	0	34.6	0	504.1	1	106.1	0	2589	1	14	0	4.04	0	26	0	0.59	1	12.7	0	27.2	1	37.5	0	1.09	0	1	9.93
325	2008-07-26	0	33	0	30	0	34.3661	2	1	0.72	1	0.58	0	73	1	32	1	1500	1	81.2	1	49.8	0	26.6	1	250	0	460	0	4637	1	655	1	4.87	0	33.4	0	0.4	1	14.9	0	27.4	1	59.6	1	1.24	1	0	3
326	2019-07-31 08:15:23	0	21.0333	0	30	0	719.656	0	0	1.32	0	0.37	1	102	0	130	0	36926	1	12	0	49.7	0	31.4	0	138.3	0	329	0	2688	1	592	1	6.6	0	39.9	0	1.04	0	13.1	0	25.2	1	35.8	0	1.14	0	1	8.59
327	2012-08-15 15:20:20	0	63.4	0	30	0	3261.36	0	1	1.19	0	0.7	0	86	0	41	1	156	0	68.1	1	54.1	0	31.5	0	156.9	0	331.1	0	1340.7	1	591.4	1	4.55	0	41	0	0.89	1	14.1	0	26.8	1	42.8	0	1.17	0	1	31.12
328	2017-02-18 11:22:29	0	0.1	1	30	0	1613.53	0	1	7.63	0	4.27	0	204	0	160	0	7506	1	273.5	1	49.9	0	39	0	37.4	0	43.6	0	547	0	105	0	2.9	0	55.1	0	2.05	0	13.8	0	18.4	0	51.8	1	1.19	0		54.73
329	2009-10-30	0	31	0	30	0	4282	0	1	2.35	0	0.15	1	71	1	54	0	49.2	0	27.3	1	57	0	36	0	33	0	32	0	555.6	0	12	0	1.98	0	27.4	0	2.2	0	11.6	0	16.4	0	28.5	0	1	0	1
330	2020-06-28 15:26:01	0	13.2333	0	30	0	387.357	0	0	5.16	0	0.26	1	79	1	52	0	1271	0	5.6	0	69.2	0	39.9	0	39.3	0	71.7	0	356	0	35.4	0	1.9	0	22	0	0.6	1	14.7	0	33.1	1	61.6	1	1.21	1	1	12.29
331	2013-07-12 10:32:23	0	41	0	30	0	2930.56	0	1	0.88	1	0.67	0	73	1	42	1	644	0	88.1	1	57.4	0	30.5	0	1101.4	1	1065.7	1	2534	1	931.5	1	3.95	0	24.5	0	0.58	1	16.1	0	30.6	1	33.4	0	1.34	1	1
332	2012-05-30 17:07:20	0	45	0	6.64497	1	6.64497	1	1	0.8	1	0.3	1	78	1	32	1	4500	1	129.5	1	45	0	25.2	1	192.9	0	630.5	1	4208.2	1	500.7	1	4.23	0	46.6	0	0.46	1	180	1	33	1	240	1	2.31	1	1
333	2017-01-16 23:32:21	0	16	0	2.94972	1	2.94972	1	1	0.81	1	0.41	1	89	0	52	0	7500	1	75.4	1	47.5	0	26.6	1	522.3	1	1154.1	1	3690.7	1	229.1	0	2.41	0	29.7	0	0.56	1	22.5	0	67.1	1	63.3	1	1.93	1	1	22.82
334	2016-07-17 17:44:25	1	47	0	30	0	1830.26	0	1	2.59	0	0.61	0	81	0	115	0	1172	0	85.9	1	53.4	0	24.9	1	162.3	0	367.8	0	860.2	0	538.2	1	3.1	0	17	0	0.96	1	12.2	0	33.9	1	49.5	1	1.05	0	0	24.12
335	2009-06-28	0	142	0	9.64766	1	9.64766	1	1	1.83	0	1.2993	0	76	1	55	0	1500	1	15.7	0	44.8	0	27.7	1	71	0	90	0	1267	1	140	0	7.13	0	44	0	0.2	1	32.8	1	34.8	1	58.4	1	1.27	1	1
336	2012-11-17 10:12:11	0	33	0	27.9714	2	27.9714	2	1	1.36	0	0.27	1	73	1	5	1	334	0	7.4	0	72	0	38	0	159	0	73	0	440	0	434.2	1	2.84	0	28.4	0	0.98	1	10	0	21	0	16	0	0.99	0	1	22.63
337	2019-08-17 20:05:51	0	17.6667	0	30	0	718.163	0	1	0.96	1	0.06	1	85	0	25	1	24110	1	187.7	1	49.8	0	26.2	1	515.1	1	914	1	3426.4	1	238.4	0	2.81	0	24.1	0	0.715	1	18.3	0	38.3	1	34.8	0	1.57	1	1	26.9
338	2008-02-12	1	154	0	30	0	34.4619	1	1	1.5	0	0.51	0	92	0	53	0	1500	1	93.3	1	41.8	1	15.2	1	228	0	363	0	2630	1	100	0	3.16	0	22.9	0	0.5	1	26.7	1	29	1	92.5	1			1
339	2009-01-12	0	39	0	4.38199	2	4.38199	2	0	9.17	0	0.99	0	53	1	233	0	1500	1	44.4	1	57	0	28.8	1	170	0	1240.2	1	6552	1	1332	1	4.03	0	45.4	0	0.2	1	180	1	24	0	60.2	1	1.23	1	1
340	2017-09-13 16:59:32	0	36.2333	0	3.70676	1	3.70676	1	1	3.12	0	1.4	0	85	0	59	0	1500	1	0.8	0	67.3	0	24.8	1	96.3	0	246.3	0	998.4	0	91.2	0	5.42	0	61	0	1.37	0	17.9	0	24.1	0	78.1	1	1.54	1		14.19
341	2008-08-09	1	113	0	30	0	177.417	2	1	5.2	0	0.78	0	69	1	12	1	1500	1	131.2	1	49.3	0	26.8	1	349	0	847.9	1	1942	1	503	1	5.75	0	38	0	0.3	1	38.4	1	38.4	1	50.6	1			0
342	2018-09-04 05:02:10	0	26.2667	0	30	0	58.1729	1	1	1.41	0	0.9	0	49	1	170	0	116225	1	4.3	0	51.7	0	25.9	1	947.2	1	1370.9	1	3824.5	1	899	1	1.7	0	20	0	0.54	1	12.9	0	44.4	1	37.4	0	1.11	0	0	72.04
343	2017-04-06 08:31:21	1	110.333	0	30	0	154.237	2	1	8.01	0	5.61	0	131	0	257	0	856	0	17.1	0	57.3	0	28.1	1	836.5	1	190.3	0	1231	1	140.3	0	2.3	0	35.4	0	1.56	0	14.3	0	21.7	0	36.7	0	1.23	1	1	544.6
344	2018-03-18 20:17:43	1	115.667	0	9.60368	1	9.60368	1	1	0.31	1	0.1	1	72	1	4	1	7500	1	234.6	1	50.5	0	22.9	1	504.1	1	557.8	1	1679.6	1	370.7	0	22.49	1	39	0	0.5	1	21	0	54.6	1	65	1	1.8	1	1
345	2017-06-21 01:46:34	1	58.9	0	30	0	1102.93	1	1	0.08	1	0.01	1	67	1	55	0	1037	0	119.8	1	38	1	17.8	1	75.5	0	1445	1	8159.3	1	337.5	0	5.7	0	31	0	0.73	1	24.1	0	94.6	1	85.4	1	2.06	1	1	314.72
346	2013-12-15 20:50:08	0	57	0	30	0	40.5152	1	1	0.97	1	0.4	1	97	0	31	1	1195	0	112	1	51.2	0	38.2	0	640.8	1	411.9	0	512.4	0	615	1	4.23	0	32	0	0.52	1	28.4	1	35.4	1	68.1	1	2.4	1	1	843.5
347	2017-03-10 18:36:56	1	41.5	0	30	0	97	2	1	3.87	0	1.74	0	114	0	339	0	1793	1	4	0	46.2	0	23.1	1	836.5	1	215.9	0	2698.3	1	405.2	1	3.11	0	17	0	1.65	0	10.6	0	19	0	23.7	0	0.91	0	1	13.05
348	2010-06-23	0	51	0	22.4182	2	22.4182	2	1	0.93	1	0.01	1	75	1	15	1	1500	1	103.5	1	55	0	36.1	0	1725	1	2000	1	2393.5	1	209	0	3.13	0	142.8	1	0.8	1	10	0	20	0	36	0	1.06	0	1
349	2010-11-19	0	13	0	30	0	34.3949	2	1	1.87	0	1.0285	0	74	1	34	1	3000	1	39.4	1	52	0	35	0	555	1	722	1	2744.6	1	322	0	3.94	0	19.9	0	0.2	1	180	1	49	1	240	1	0.94	0	1
350	2021-01-12	1	48.5333	0	30	0	190	0	1	2.29	0	0.28	1	84	0	17	1	1491	0	7.1	0	45.7	0	26.6	1	79.8	0	87	0	627	0	150	0	4.3	0	30	0	2.28	0	12.7	0	16.6	0	33.3	0	1.1	0	1	26.28
351	2021-01-09	1	60.1333	0	30	0	193	0	1	3.91	0	1.28	0	86	0	128	0	914	0	13.5	0	61.3	0	31.8	0	190.5	0	185.6	0	375	0	366	0	2.9	0	33	0	2.32	0	12.8	0	16.8	0	32.3	0	1.11	0	1	7.03
352	2020-05-25	1	126.333	0	30	0	67	2	1	0.49	1	0.18	1	67	1	11	1	4178	1	40.8	1	47.8	0	23.4	1	249.3	0	399.3	0	817	0	286	0	3.7	0	41	0	0.7	1	14.4	0	20.1	0	45.2	0	1.27	1	1	5.35
353	2020-04-29	1	38.5	0	30	0	294	2	0	10.29	0	4.12	0	83	0	216	0	100	0	6.6	0	61.8	0	32.9	0	60.7	0	36.5	0	286	0	43	0	5.27	0	25.5	0	1.38	0	13.7	0	19.4	0	32.3	0	1.19	0		13.05
[truncated: 14 more columns]
