# Supplementary material for: Low total cholesterol predicts early death in children with hemophagocytic lymphohistiocytosis
Source: Front Pediatr. 2023 Jan 9;10:1006817. doi: 10.3389/fped.2022.1006817 (PMC9869152; doi:10.3389/fped.2022.1006817)
Supplement: Supplementary file 2 [file Datasheet1.zip]

Archive with 22 entries (20 files):
- Annex 2. relevant code and script files/Annex 1. raw data.xlsx
- Annex 2. relevant code and script files/artical.html
- Annex 2. relevant code and script files/artical.Rmd
- Annex 2. relevant code and script files/figures/
- Annex 2. relevant code and script files/figures/Figure 1.tiff
- Annex 2. relevant code and script files/figures/Figure 10.tiff
- Annex 2. relevant code and script files/figures/Figure 11.tiff
- Annex 2. relevant code and script files/figures/Figure 2.tiff
- Annex 2. relevant code and script files/figures/Figure 3.tiff
- Annex 2. relevant code and script files/figures/Figure 4.tiff
- Annex 2. relevant code and script files/figures/Figure 5.tiff
- Annex 2. relevant code and script files/figures/Figure 6.tiff
- Annex 2. relevant code and script files/figures/Figure 7.tiff
- Annex 2. relevant code and script files/figures/Figure 8.tiff
- Annex 2. relevant code and script files/figures/Figure 9.tiff
- Annex 2. relevant code and script files/forrest2.CSV
- Annex 2. relevant code and script files/forrest3.CSV
- Annex 2. relevant code and script files/tables/
- Annex 2. relevant code and script files/tables/table1.xlsx
- Annex 2. relevant code and script files/tables/table2.xlsx
- Annex 2. relevant code and script files/tables/table3.xlsx
- Annex 2. relevant code and script files/tables/table4.xlsx
