# Supplementary material for: Low total cholesterol predicts early death in children with hemophagocytic lymphohistiocytosis
Source: Front Pediatr. 2023 Jan 9;10:1006817. doi: 10.3389/fped.2022.1006817 (PMC9869152; doi:10.3389/fped.2022.1006817)
Supplement: Supplementary file 2 [file Datasheet1.zip › Annex 2. relevant code and script files/forrest2.CSV]

Variables	HR(95%CI)	P-value	a	b	c
Variables	HR(95%CI)	P-value
Age
<=12months	0.42 (0.06-3.12)	0.394	0.42	0.06	3.12
Gender
Male vs Female	1.13 (0.64-2.00)	0.674	1.13	0.64	2
Platelet_count
<=50*10^9/L	1.07 (0.49-2.33)	0.86	1.07	0.49	2.33
Albumin
<=30g/L	2.04 (0.87-4.80)	0.1	2.04	0.87	4.8
Total bilirubin
>=21.0 umol/L	1.53 (0.62-3.77)	0.359	1.53	0.62	3.77
AST
>=550 U/L	1.06 (0.49-2.31)	0.881	1.06	0.49	2.31
LDH
>=1000U/L	1.34 (0.54-3.36)	0.526	1.34	0.54	3.36
BUN
>=7.14 mmol/L	3.25 (1.61-6.55)	<0.001	3.25	1.61	6.55
Plasma Creatinine
>=97 umol/L	0.73 (0.23-2.27)	0.581	0.73	0.23	2.27
APTT
>=47s	1.65 (0.88-3.10)	0.119	1.65	0.88	3.1
Abnormal INR
yes vs no	1.71 (0.78-3.72)	0.179	1.71	0.78	3.72
Fibrinogen
<1 g/L	1.85 (0.82-4.16)	0.139	1.85	0.82	4.16
TC
>=5.18mmol/L vs 3.11-5.18mmol/L	0.66 (0.28-1.56)	0.349	0.66	0.28	1.56
<=3.11mmol/L vs 3.11-5.18mmol/L	2.98 (1.48-6.03)	0.002	2.98	1.48	6.03
Ferritin
>=1500 ng/mL	1.28 (0.63-2.58)	0.495	1.28	0.68	2.58
