# Supplementary material for: Low total cholesterol predicts early death in children with hemophagocytic lymphohistiocytosis
Source: Front Pediatr. 2023 Jan 9;10:1006817. doi: 10.3389/fped.2022.1006817 (PMC9869152; doi:10.3389/fped.2022.1006817)
Supplement: Supplementary file 2 [file Datasheet1.zip › Annex 2. relevant code and script files/forrest3.CSV]

Variables	HR(95%CI)	P-value	a	b	c
Variables	OR(95%CI)	P-value
Age
<=12months	0.27 (0.01-2.27)	0.289	0.27	0.01	2.27
Gender
Male vs Female	1.75 (0.80-3.93)	0.167	1.75	0.8	3.93
Platelet count
<=50*10^9/L	1.26 (0.51-3.29)	0.626	1.26	0.51	3.29
Albumin
<=30g/L	2.34 (0.92-6.54)	0.086	2.34	0.92	6.54
Total bilirubin
>=21.0 umol/L	2.02 (0.71-6.17)	0.199	2.02	0.71	6.17
AST
>=550 U/L	1.60 (0.60-4.33)	0.347	1.6	0.6	4.33
LDH
>=1000U/L	1.17 (0.39-3.60)	0.785	1.17	0.39	3.6
BUN
>=7.14 mmol/L	5.59 (1.92-16.86)	0.002	5.59	1.92	16.86
Plasma Creatinine
>=97umol/L	2.02 (0.19-20.18)	0.549	2.02	0.19	20.18
APTT
>=47s	1.67 (0.73-3.86)	0.225	1.67	0.73	3.86
Abnormal INR
yes vs no	2.03 (0.83-5.20)	0.126	2.03	0.83	5.2
Fibrinogen
<1 g/L	1.94 (0.76-5.36)	0.179	1.94	0.76	5.36
TC
>=5.18mmol/L vs 3.11-5.18mmol/L	0.61 (0.22-1.63)	0.326	0.61	0.22	1.63
<=3.11mmol/L vs 3.11-5.18mmol/L	5.45 (2.20-14.22)	<0.001	5.45	2.2	14.22
Ferritin
>=1500 ng/mL	1.52 (0.65-3.73)	0.343	1.52	0.65	3.73
