# Supplementary material for: Low total cholesterol predicts early death in children with hemophagocytic lymphohistiocytosis
Source: Front Pediatr. 2023 Jan 9;10:1006817. doi: 10.3389/fped.2022.1006817 (PMC9869152; doi:10.3389/fped.2022.1006817)
Supplement: Supplementary file 2 [file Datasheet1.zip › Annex 2. relevant code and script files/tables/table1.xlsx]

## Sheet: Sheet1
Variables	No. of missing	Median (IQR)/ Frequency (Ratio)
	values (%)
Demographic characteristics
Age, months	0 (0%)	45.0 (24.0-71.5)
Gender, no. of patients	0 (0%)	189 males (53.54%)
		164 females (46.46%)
Blood routine indicators
White blood cell count, ×109 /L	0 (0%)	1.78 (1.10-3.00)
Absolute neutrophil count, ×109 /L	0 (0%)	0.58 (0.28-1.15)
Hemoglobin, g/L	0 (0%)	81.0 (71.0-90.5)
Platelet count, ×109 /L	0 (0%)	38.0 (21.0-69.5)
Liver function
Total Protein，g/L	0 (0%)	52.3 (46.0-58.0)
Albumin, g/L	0 (0%)	29.7 (24.9-34.6)
Total bilirubin, μmol/L	0 (0%)	32.8 (9.65-83.75)
ALT, U/L	0 (0%)	184.9 (79.8-424.0)
AST, U/L	0 (0%)	329.0 (122.0-668.1)
LDH, U/L	0 (0%)	1411.0 (661.95-2645.1)
GGT, U/L	8 (2.27%)	271.1 (94.0-502.0)
Renal function
BUN, mmol/L	6 (1.70%)	3.86 (2.89-5.24)
Plasma Creatinine,μmol/L	5 (1.42%)	31.0 (24.0-40.4)
Coagulation function
APTT, seconds	0 (0%)	41.5 (33.35-56.5)
PT, seconds	0 (0%)	13.9 (12.3-17.4)
TT, seconds	0 (0%)	25.2 (20.2-35.6)
INR, %	24 (6.80%)	1.18 (1.06-1.35)
Fibrinogen, mg/dL	1 (0.28%)	0.87 (0.575-1.500)
Blood lipids
TG, mmol/L	4 (1.13%)	3.61 (2.53-5.10)
TC, mmol/L	4 (1.13%)	4.65 (3.16-6.09)
HDL-C, mmol/L	4 (1.13%)	0.38 (0.21-0.62)
LDL-C, mmol/L	4 (1.13%)	1.13 (0.53-1.74)
Other clinical characteristics
Myoglobin, ng/ml	97 (27.48%)	21.11 (13.05-31.15)
Ferritin＞1500 ng/mL, no. of patients	4 (1.13%)	228/349 (65.3%)
Hemophagocytosis, no. of patients	21 (5.95%)	287/332 (86.4%)
CNS-HLH, no. of patients	0 (0%)	34/353 (9.63%)
