# Supplementary material for: Low total cholesterol predicts early death in children with hemophagocytic lymphohistiocytosis
Source: Front Pediatr. 2023 Jan 9;10:1006817. doi: 10.3389/fped.2022.1006817 (PMC9869152; doi:10.3389/fped.2022.1006817)
Supplement: Supplementary file 2 [file Datasheet1.zip › Annex 2. relevant code and script files/tables/table2.xlsx]

## Sheet: Sheet1
Variables	Non-survivors (n=64)	Survivors (n=272)	% of missing data		P value
			Non-surv	Surv
Age(months)	45.0 (25.5-80.8)	44.0（23.5-69.0）	0 (0%)	0 (0%)	0.15
Gender (Male/Female)	39/25 (60.9%/39.1%)	142/130(52.2%/47.8%)	0 (0%)	0 (0%)	0.207
White blood cell count(×109/L)	1.36 (0.81-2.71)	1.79 (1.12-3.07)	0 (0%)	0 (0%)	0.18
Absolute neutrophil count (×109 /L)	0.47 (0.18-0.84)	0.64 (0.30-1.17)	0 (0%)	0 (0%)	0.019
Hemoglobin(g/L)	78.0 (67.0-88.0)	81.0 (72.0-91.0)	0 (0%)	0 (0%)	0.053
Platelet count(×109/L)	27.0 (17.0-45.0)	43.0 (23.0-81.0)	0 (0%)	0 (0%)	＜0.001
Total Protein，g/L	47.5（41.6-51.9）	53.0（47.1-58.7）	0 (0%)	0 (0%)	＜0.001
Albumin, g/L	25.3 (22.8-28.5)	30.7 (26.2-35.0)	0 (0%)	0 (0%)	＜0.001
Total bilirubin,μmol/L	65.9 (32.8-125.8)	23.2 (8.9-74.3)	0 (0%)	0 (0%)	＜0.001
AST, U/L	612.0 (263.4-1145.1)	274.6 (111.2- 582.4)	0 (0%)	0 (0%)	＜0.001
ALT, U/L	251.1 (101.0-504.1)	179.0 (75.5-428.0)	0 (0%)	0 (0%)	0.401
LDH, U/L	2308.0 (1108.2-7375.2)	1333.4 (628.2-2509.8)	0 (0%)	0 (0%)	0
GGT, U/L	303.2 (140.0-500.7)	268.0 (90.8-501.0)	3 (4.69%)	4 (1.47%)	0.226
BUN, mmol/L	4.91 (3.32-8.45)	3.71 (2.80-4.99)	2 (3.13%)	4 (1.47%)	＜0.001
Plasma Creatinine,μmol/L	39.0 (29.6-50.9)	29.3 (24.0-38.8)	2 (3.13%)	3 (1.10%)	＜0.001
APTT≥47s (Yes/No)	42/22 (65.6%/34.4%)	85/187(31.3%/68.8%)	0 (0%)	0 (0%)	＜0.001
PT≥20s (Yes/No)	15/49 (23.4%/76.6%)	21/251(7.7%/92.3%)	0 (0%)	0 (0%)	＜0.001
TT≥25s (Yes/No)	47/17 (73.4%/26.6%)	129/143(47.4%/52.6%)	0 (0%)	0 (0%)	＜0.001
Abnormal INR (Yes/No)	12/42 (22.2%/77.8%)	167/95 (63.7%/36.3%)	10 (15.63%)	10 (3.68%)	＜0.001
Fibrinogen＜1 g/L (Yes/No)	52/12 (81.3%/18.7%）	137/134(50.6%/49.1%)	0 (0%)	1 (0.37%)	＜0.001
TG, mg/dL	3.65 (2.40-5.63)	3.61 (2.62-5.05)	1 (1.56%)	3 (1.10%)	0.911
TC, mmol/L	2.64 (1.84-4.07)	3.72 (5.01-6.36)	1 (1.56%)	3 (1.10%)	＜0.001
HDL-C, mmol/L	0.31(0.12-0.54)	0.38(0.22-0.68)	1 (1.56%)	3 (1.10%)	0.043
LDL-C, mmol/L	0.90(0.36-1.55)	1.18(0.53-1.81)	1 (1.56%)	3 (1.10%)	0.156
Myoglobin, ng/ml	26.67(19.38-63.3)	19.72(12.72-29.49)	29(45.31%)	55 (10.22%)	0.008
EBV infection (Yes/No)	56/8(87.5%/12.5%)	244/24(91.0%/9.0%)	0 (0%)	4 (1.47%)	0.478
Ferritin≥1500 ng/mL (Yes/No)	48/14(77.4/22.6)	168/102(62.2/37.8)	2(3.13%)	2 (0.74%)	0.024
Hemophagocytosis (Yes/No)	55/5(91.7/8.3)	216/39(84.7/15.3)	4 (6.25%)	17(6.25%)	0.162
CNS-HLH (Yes/No)	23/41(35.9/64.1)	183/89(67.3/32.7)	0 (0%)	0 (0%)	＜0.001
