# Supplementary material for: Low total cholesterol predicts early death in children with hemophagocytic lymphohistiocytosis
Source: Front Pediatr. 2023 Jan 9;10:1006817. doi: 10.3389/fped.2022.1006817 (PMC9869152; doi:10.3389/fped.2022.1006817)
Supplement: Supplementary file 2 [file Datasheet1.zip › Annex 2. relevant code and script files/tables/table3.xlsx]

## Sheet: Sheet1
Variables	Univariate analysis		Multivariate analysis
	HR (95%CI)	P-value	HR (95%CI)	P-value
Age≤12months (Yes vs No)	0.31 (0.04 -2.30)	0.253	0.39 (0.05-2.99)	0.355
Gender (Male vs Female)	1.35 (0.81-2.27)	0.237	1.04 (0.61-1.79)	0.881
White blood cell count≤1.0×109/L（Yes vs No）	1.52 (0.87-2.63)	0.131
Absolute neutrophil ≤0.5×109/L（Yes vs No）	1.42 (0.86-2.34)	0.164
Hemoglobin≤80g/L（Yes vs No）	1.32 (0.80-2.18)	0.268
Platelet count≤50×109 /L（Yes vs No）	2.88 (1.51-5.47)	0.002	1.14 (0.57-2.28)	0.713
Total Protein≤44g/L(Yes vs No)	2.63 (1.56-4.42)	<0.001
Albumin≤30g/L(Yes vs No)	4.10 (2.20-7.64)	<0.001	1.91 (0.96-3.81)	0.066
Total bilirubin≥21.0μmol/L (Yes vs No)	3.29 (1.76-6.12)	<0.001	1.48 (0.68-3.24)	0.315
ALT≥500U/L(Yes vs No)	1.16 (0.65-2.10)	0.601
AST≥550 U/L(Yes vs No)	2.65 (1.60-4.38)	<0.001	1.07 (0.53-2.16)	0.84
LDH≥1000U/L (Yes vs No)	1.94 (1.10-3.43)	0.022	1.01 (0.47-2.14)	0.985
GGT≥380 U/L(Yes vs No)	0.96 (0.57-1.65)	0.891
BUN≥7.14 mmol/L(Yes vs No)	6.54 (3.77-11.36)	<0.001	2.90 (1.48-5.68)	0.003*
Plasma Creatinine≥97μmol/L(Yes vs No)	3.02 (1.10-8.25)	0.032	0.86 (0.28-2.64)	0.794
APTT≥47s (Yes vs No)	3.62 (2.13-6.13)	<0.001	1.56 (0.86-2.84)	0.139
PT≥20s (Yes vs No)	2.99 (1.65-5.4)	<0.001
TT≥25s (Yes vs No)	2.88 (1.64-5.07)	<0.001
Abnormal INR (Yes vs No)	4.77 (2.52-9.03)	<0.001	1.58 (0.73-3.39)	0.235
Fibrinogen＜1 g/L (Yes vs No)	3.62 (1.90-6.87)	<0.001	1.82 (0.88-3.75)	0.101
TG≥1.8 mmol/L (Yes vs No)	0.55 (0.26-1.17)	0.119
TC（≥5.18 mmol/L vs3.11-5.18 mmol/L）	0.55 (0.23-1.28)	0.165	0.62 (0.26-1.48)	0.278
TC（≤3.11 mmol/L vs3.11-5.18 mmol/L）	4.86 (2.64-8.94)	<0.001	2.85 (1.46-5.57)	0.003*
HDL-C（≤1.04mmol/L vs1.04-2.27 mmol/L）	4.72 (0.63-35.31)	0.127
LDL-C（≥3.40mmol/L vs1.30-3.40 mmol/L）	1.87 (0.71-4.87)	0.205
LDL-C（≤1.30mmol/L vs1.30-3.40 mmol/L）	1.58 (0.87-2.85)	0.131
Myoglobin≥110ng/ml (Yes vs No)	2.00 (0.90-4.44)	0.083
EBV infection (Yes vs No)	0.74 (0.35-1.59)	0.453
Ferritin≥1500 ng/mL (Yes vs No)	1.87 (1.03-3.40)	0.038	1.25 (0.64-2.42)	0.502
Hemophagocytosis (Yes vs No)	1.96 (0.76-5.00)	0.15
CNS-HLH (Yes vs No)	0.42 (0.13-1.37)	0.148
