# Supplementary material for: Low total cholesterol predicts early death in children with hemophagocytic lymphohistiocytosis
Source: Front Pediatr. 2023 Jan 9;10:1006817. doi: 10.3389/fped.2022.1006817 (PMC9869152; doi:10.3389/fped.2022.1006817)
Supplement: Supplementary file 2 [file Datasheet1.zip › Annex 2. relevant code and script files/tables/table4.xlsx]

## Sheet: Sheet1
Variables	Univariate analysis		Multivariate analysis
	OR(95%CI)	P-value	OR(95%CI)		P-value
Age≤12months (Yes vs No)	0.29 (0.04 -2.25)	0.235	0.28 (0.03-2.91)		0.286
Gender (Male vs Female)	1.44 (0.83-2.52)	0.192	1.55 (0.77-3.13)		0.219
White blood cell count≤1.0×109/L（Yes vs No）	1.58 (0.86-2.90)	0.141
Absolute neutrophil ≤0.5×109/L（Yes vs No）	1.50 (0.87-2.59)	0.145
Hemoglobin≤80g/L（Yes vs No）	1.36 (0.79-2.34)	0.27
Platelet count≤50×109 /L（Yes vs No）	3.12 (1.59-6.11)	<0.001	1.21 (0.53-2.79)		0.646
Total Protein≤44g/L(Yes vs No)	3.12 (1.70-5.72)	<0.001
Albumin≤30g/L(Yes vs No)	4.60 (2.39-8.85)	<0.001	1.99 (0.86-4.56)		0.105
Total bilirubin≥21.0μmol/L (Yes vs No)	3.64 (1.89-6.99)	<0.001	1.78 (0.72-4.37)		0.21
AST≥550 U/L(Yes vs No)	2.89 (1.66-5.03)	<0.001	1.64 (0.69-3.92)		0.261
ALT≥500U/L(Yes vs No)	1.22 (0.64-2.33)	0.548
LDH≥1000U/L (Yes vs No)	1.94 (1.06-3.54)	0.032	0.72 (0.29-1.81)		0.486
GGT≥380 U/L(Yes vs No)	0.94 (0.52-1.68)	0.829
BUN≥7.14 mmol/L(Yes vs No)	9.04 (4.16-19.61)	<0.001	4.03 (1.53-10.60)		0.005
Plasma Creatinine≥97μmol/L(Yes vs No)	3.98 (1.05-14.99)	0.041	1.20 (0.17-8.35)		0.854
APTT≥47s (Yes vs No)	4.09 (2.30-7.26)	<0.001	1.64 (0.77-3.48)		0.196
PT≥20s (Yes vs No)	3.38 (1.65-6.92)	<0.001
TT≥25s (Yes vs No)	3.20 (1.75-5.84)	<0.001
Abnormal INR (Yes vs No)	5.37 (2.72-10.59)	<0.001	1.80 (0.75-4.27)		0.185
Fibrinogen＜1 g/L (Yes vs No)	3.93 (2.01-7.7)	<0.001	1.96 (0.84-4.56)		0.118
TG ≥1.8 mmol/L (Yes vs No)	0.52 (0.22-1.23)	0.136
TC（≥5.18 mmol/L vs3.11-5.18 mmol/L）	0.54 (0.23-1.28)	0.162	0.58 (0.22-1.52)		0.268
TC（≤3.11 mmol/L vs3.11-5.18 mmol/L）	6.25 (3.15-12.41)	<0.001	4.66 (2.08-10.48)		<0.001
HDL-C（≤1.04mmol/L vs1.04-2.27 mmol/L）	5.17 (0.69-39.02)	0.11
LDL-C（≥3.40mmol/L vs1.30-3.40 mmol/L）	1.98 (0.69-5.67)	0.203
LDL-C（≤1.30mmol/L vs1.30-3.40 mmol/L）	1.60(0.83-3.00)	0.145
Myoglobin ≥110ng/ml (Yes vs No)	2.09 (0.84-5.21)	0.112
EBV infection (Yes vs No)	0.71 (0.30-1.66)	0.427
Ferritin ≥1500 ng/mL (Yes vs No)	1.94 (1.03-3.66)	0.039	1.41 (0.64-3.11)		0.387
Hemophagocytosis (Yes vs No)	2.01 (0.76-5.33)	0.158
CNS-HLH (Yes vs No)	0.41 (0.12-1.39)	0.151
